# Supplementary material for: Change detection in the primate auditory cortex through feedback of prediction error signals
Source: Nat Commun. 2023 Nov 13;14:6981. doi: 10.1038/s41467-023-42553-3 (PMC10643402; doi:10.1038/s41467-023-42553-3)
Supplement: Supplementary file 4 — Source Data [file 41467_2023_42553_MOESM4_ESM.xlsx]

## Sheet: Fig.1e_1-16kHz
1k
0	0	0	0	0	0	0	0.00221647	0.00191084	0.00263532	0.00323361	0	0	0.00516131	7.92361e-05	0	0	0	0.00444363	0.00179992	0	6.98413e-05	0	0	0	0.00550891	0.00287038	0	0.000396347	0.00468705	0.00445504	0.00335228	0	0.00126397	0.000745412	0.00181218	0	0	0	0.00496796	0	0	0	0	0.00536414	0.00214685	0.00139568	0	0.00334441	0.00523725
0	0	0	0	0.000262932	0.00100579	0.000374597	0	0.00188932	0.00568305	0.00421763	0	0	0.00219367	0.000630889	0	0.00111522	0.00321821	0.00281783	0	0	0.000184351	0	0	0.00016243	0.00509084	0.00298635	0	0	0.00141981	0	0	0	0	0.0030916	0.00399179	0.000312752	0	0	0.000853209	0.000423914	0.00205138	0	0	0.00135411	0.000668554	0.00288713	0.0008443	0.00506314	0.000702167
0	0.000381548	0.00096373	0.00256833	0	0.00546728	0.00518677	0.00299622	0.00719182	0.00242582	0.00377356	0.000487318	0	0.00143212	0	0	0.00146451	0.00231351	0.00285499	0.00332843	0.00288537	0.00283771	0	0.00136168	0.000592954	0.00181	0	0	0.000994724	0.00571765	0.00352838	0.000633012	0.000310282	0	0.00513292	0	0	0	0.00247909	0.000142474	0.00428949	0	0	0.00187988	0	0	0.00387635	0.00831398	0.00409238	0.00719582
0.00229663	0.000968277	0.00186379	0.00515014	0	0.00233936	0.00280956	0	0	0	0	0	0	0.00154709	0.0042603	0.000635217	0	0.000634893	0.00115309	0.0018354	0	0.00124814	0	0	0	0.00393724	0	0	0.00036077	0.00481357	0.00414357	0.00277795	0.0043368	0.00648676	0.00293085	0.00029644	0	0.00467927	0.00303991	0.00570718	0.00253075	0	0.00311011	0.00136725	0	0.00524328	0.00288833	0.00463988	0.00344442	0.00508724
0.000994821	0.000506445	0	0.000566218	0.00495573	0.000165102	0.00375803	0.00113608	0	0	0	0	0.000178448	0	0	0	0	0	0	0.000749973	0	0	0	0	0	0.000762399	0.00435867	0.00128146	0	0.00416273	0.00172258	0.000643862	0	0.00156949	0	0	0.00257913	0	0.00183368	0.00501865	0.00780372	0.00643059	0.0116961	0.00125237	0.000724379	0.000742879	0.00523662	0.00527959	0.00228551	0.00776093
0	0	0.0019146	0.00224341	0	0.000520753	0.00108191	0.000778898	0.00208739	0	0.00314952	0	0	0	0.000550173	0.000512551	0	0	0.00148616	0.00159097	0.00130556	0	0.000203864	0	0	0	0.000129267	0	0.000350477	0.000148655	0	0.00529149	0.00149936	0.000227188	0	0	0	0	0.0083484	0.00406621	0.00706345	0	0.0013399	0.0057498	0.00295045	0	0.00293711	0.00753175	0.0120624	0.0159162
0	0	0	0	0	0	0	0	0.00293989	0	0	0	0	0.0011263	0	0	0	0.00196669	0.00495328	0.00368836	0.00352997	0	0	0	0	0.00378666	0.00691219	0.00344506	0.00575392	0.00546912	0	0.00180227	0.00350795	0.00332752	0.00210516	0.00105048	0	0.00197732	0.00727973	0.00275683	0.0102319	0.00832477	0.000581323	0.00244423	0.00800012	0.00931276	0	0	0.0107056	0.0110099
0.00401205	0.00189609	0	0	0	0	0.00493204	0	0	0	0.00123807	0	0.00166331	0.0020368	0.000711551	0.000483403	0	0	5.03428e-05	0.00220906	0.002151	0	0	0	0	0.00636041	0.00107994	0	0.0031788	0.00264607	0	0	0.002243	0	0.00263765	0.0038496	0.000638346	0.000809638	0	0.00438958	0.0103522	0.00431941	0.00456832	0	0.00327224	0.00912519	0.00739565	0.00188018	0.00635384	0.00780162
0.00183392	0.001682	0.00141863	0.000172414	0	0.00166113	0.00896959	0.00260059	0.000144495	0.000197292	0	0	0	0	0.00413886	0	0.000331528	0.00273764	0	0	0.00491728	0	0.00295082	0	0	0.000557532	0.00270985	0	0	0.00259435	0	0	0	0.00093803	0.00281087	0.00437635	0	0.00829357	0.00582484	0.00278046	0.00165978	0.00372054	0.00108744	0.00175587	0.00835832	0.0101005	0.00815762	0.00596645	0.01261	0.0109209
0	0	0	0	0	0.00244975	0.00600444	0.000738282	0	0.00332375	3.88534e-05	0.000434097	0.00128907	0.00227899	0.00155488	0	0.0045939	0.000386424	0.000862467	0	0	0.00326682	0.00177735	0	0.00522098	0.00470291	0	0	0.00419247	0.00327383	0	0.00282332	0	0	0.00309129	0.00483067	0.00181277	0.00140205	0.000961561	0	0	0.00488683	0.0122355	0.0115757	0.00736203	0.00672271	0.0109146	0.00948823	0.0102653	0.0129299
0.00340342	0	0	0	0	1.81802e-05	0.00325162	0.00270792	0	0.00393867	0.000779926	0.0017892	0.00396402	0.000432257	0	0	0.000620321	0	0.00265842	0	0	0.00333262	0	0	0.00162583	0.00708948	0.000589323	0.00193662	0.00190256	0.00182743	0	0.00254408	0.000359562	0	0.00456292	0.00527313	0.00391949	0.00326635	0.00288654	0.00250101	0.00103748	0.00646288	0.0151977	0.00570542	0	0.00959302	0.0110417	0	0.00922373	0.006905
0	0.00294303	0.00135424	0.00275756	0.0018775	0	0	0.00128459	0	0	0	0.0027811	0	0	0	0.00276164	0.00342612	0	0.00108127	0	0.00350933	0.00475825	0.00234602	0	0.00416297	0.00450311	0.00152143	0.00364544	0	0.000406961	0.00473294	0.00914417	0.000560498	0	0	0.00529861	0.00650706	0.00546595	0.00280057	0.0046364	0.00594096	0.0127361	0.00886583	0.00657083	0.010142	0.0101774	0.0157079	0.011982	0.0143196	0.015745
0	0	0.00267281	0.00591246	0.000499675	0	0.00101487	0	0.00148463	0.0055237	0	0	0	0	0.00379951	0.00125794	0	0.00274785	0	0.00116133	0.00106534	0	0	0	0.00412335	0.000990849	0	0.00168461	0.000401406	0.00111685	0.00347629	0.00316111	0.000239183	0	0.0050196	0.00983211	0.0128275	0.00807972	0	0.00384848	0.00258533	0.0154986	0.0117378	0.0104172	0.0126765	0.00831284	0.00712908	0.0131727	0.0181398	0.0133676
0.00220513	0.00110397	0	0	0	0	0.00254763	0	0.000124507	0	0	0.000234672	0	0	0.00598919	0.00169247	0	0.00201324	0.00292706	0.00247753	0	0.000916926	0.000646009	0.00178142	0.00438706	0.00342232	0	0.00339759	0.00157335	0.00142927	0.00180707	0	0.00612913	0.0101539	0.0123178	0.00325138	0.00766692	0.00895446	0.00737253	0.00846932	0.011688	0.0109089	0.0094815	0.00806196	0.01258	0.00744584	0.00793006	0.0118057	0.00568301	0.00821138
0.00108484	0	0	0	0	0	0	0	0	0	0	0.000484926	0	0	0.00580562	0.000666092	0	0	0.00234571	0.0030469	0.00121842	0	0	0.00380604	0.0019301	0.00361019	0.00847989	0.00373324	0	0	0.000487385	0.00301439	0	0.00246116	0.0047579	0.00320425	0.00300758	0.00824859	0.00949828	0.0123565	0.0070441	0.00263282	0.000395902	0.00522681	0.00989724	0.0151074	0.00830643	0.00136851	0.00916048	0.0106924
0	0	0	0	0	0.00571212	0.00291947	0	0.00400305	0	0.000723073	0	0	0	0	0	0.000960239	0	0.00574146	0	0.00806537	0	0.00470784	0.00532509	0.00317856	0	0	0.000741024	0.0037877	0.005132	0.00283832	0.00745149	0.00609064	0	0.00125953	0	0.00431369	0.0130817	0.00832982	0.0137841	0.0101274	0.00561111	0	0.00243676	0.00366592	0.0142752	0.00588117	0.00591467	0.0128431	0.0144951
0	0	0	0	0	0.00664359	0.00438634	0	0.00362716	0	0.00369128	0	0	0	0	0	0	0	0.00112675	9.80796e-05	0.00358949	0	0.00195176	0.00603128	0.00806396	0	0	0	0	0.000616296	0	0.0026068	0.00271444	0.00127116	0.0112406	0.00191206	0.00285996	0.00226011	0.00458986	0.0163892	0.0142587	0.00617839	0.00667187	0.00625547	0.00341351	0.00817197	0.0109224	0.00820514	0.00867897	0.00853697
0	0	0.000374953	0.00191844	0	0.00126642	0.00463388	0.00178848	0	0.000730388	0.00129088	0.00227364	0	0.00367539	0.00326769	0.00392491	0	0	0.00524383	0	0.00200711	0	0	0	0.0010974	0	0	0.00192004	0.0046263	0.0011547	0.00100816	0.000557483	0.00590953	0.00428866	0.00512964	0	0.000212425	0.00781512	0.00900126	0.0136408	0.0128841	0.0110563	0.00959067	0.00309878	0	0.00250978	0.0081553	0.0148725	0.00892399	0.0114228
0	0	0.0021375	0.000889998	0	0	0.00138989	0	0	0	0.00282613	0.00228722	0	0	0.000107805	0.00824381	0.00152277	0	0	0.00177435	0.00506477	0	0.00359256	0	0.00150034	0	0	0.00015965	0.00101206	0.00116243	0.00588178	0	0.00456979	0.00477074	0.00567282	0.00287039	0.0048835	0.00523282	0.00879087	0.00891443	0.0107161	0.0144051	0.0107973	0.00273576	0.00586467	0.0113887	0.00534403	0.0121374	0.00814538	0.0112801
0	0	0	0	0.000285031	0.00191808	0	0.0010392	0.000562479	0	0	0	0	0	0	0.00228804	0.000759648	0	0.00150543	0.00137977	0.00339472	0	0	0	0.000383506	0	0	0.00410263	0.00801819	0.00181795	0.00398823	0.00776384	0.00537447	0.00883847	0.0117754	0.0041206	0.00363429	0	0	0.00323724	0.0117763	0.00937196	0.00647733	0.00451217	0.00664484	0.0131432	0.00911962	0.0103739	0.00769502	0.00504388
0	0.00356953	0	0	0	0.00327992	0.000339947	0.000120432	0	0.00172476	0	0	0	0	0.00330356	0.00088522	0	0.000854804	0.00257208	0.00326594	0	0	0	0	0.00631564	0.00819624	0	0.00629604	0.00731483	0.00979599	0.00424828	0.00612951	0.00767354	0.0119736	0.00809499	0.0101168	0.00514052	0.0113126	0.00991351	0.0097988	0.0105626	0.0144165	0.00913047	0.00750942	0.014165	0.0089084	0.0100398	0.0117855	0.0142097	0.0123684
0	0.00130875	0	0	0	0.00272259	0	0.000132796	0	0	0	0.000346369	0.00148061	0.000295768	0.00313404	0.00505076	0	0.00403756	0.00441493	0.00116747	0	0	0	0	0.00875269	0.0109645	0.00138671	0.00100525	0.00844433	0.0115999	0.0146925	0.000356935	0.0031627	0.0103255	0.0105834	0.00409001	0.00899229	0.0134464	0.00785684	0.010536	0.00961149	0.0160369	0.00779685	0.00517353	0.0150986	0.0144544	0.00982811	0.017359	0.0215353	0.0160438
0	0.000428054	0.000372084	0.000997194	0.000156121	8.618e-05	0.00193555	0	0	0	0	0	0	0	0	0.00217994	0	0	0.00815579	0.0018538	0	0.00414742	0.00295328	0.00525696	0.000750251	0.00717215	0.00382585	4.71662e-05	0.00681116	0.00629413	0.00645122	0	0.00883332	0.0178196	0.00955028	0.00996037	0.00996437	0.0129708	0.00802344	0.0147569	0.0162717	0.0142314	0.0132949	0.00999352	0.00945923	0.011012	0.0113831	0.013728	0.0146312	0.0102557
0	0	0.00274374	0	0	0.00192975	0.00299175	0.000392698	0.000987575	0.00102336	0.000554963	0	0.00123207	4.4388e-05	0	0.0015562	0	0	0.00489743	0.00379182	0.00180292	0.00127909	0.0050224	0.0059922	0.00106626	0.00351242	0	0.00415767	0.0111853	0.0103437	0.0114277	0.0102074	0.0104823	0.0103006	0.0172277	0.0128459	0.0119397	0.00595168	0.00443238	0.010406	0.0122454	0.00601185	0.01071	0.0116135	0.0100667	0.00775972	0.0110656	0.0131689	0.018553	0.0176662
0.000703174	0	0.0028853	0.00318337	0.00241837	0.00380849	0	0.00234289	0	0	0.000941792	0	0	0	0	0.000587818	0.0055124	0	0.00367404	0	0	0.00110902	0.00384315	0	0.00265718	0.0124778	0.00320317	0.00588182	0.0093897	0.00619482	0.0128322	0.0110369	0.0136709	0.00698496	0.00855408	0.00755338	0.00623893	0.00418863	0.00698182	0.0193565	0.0147556	0.00970939	0.0134089	0.0113262	0.0085787	0.00944471	0.00783217	0.0104454	0.0130016	0.0121818
0.000317446	0.00301731	0.00273864	0	0	0	0.0033665	0.00150639	0.00300142	0.00161201	0.00530217	0.00681107	0	0	0.00274907	0.000274897	0	0.000675905	0.00333037	0	0.00269551	8.24903e-05	0.00723044	0.00381524	0.00463837	0.0122296	0.00825979	0.0120736	0.00470855	0.00305776	0.00691599	0.00224689	0.00970244	0.00641171	0.00992593	0.00839689	0.00726839	0.0101932	0.00646828	0.0145083	0.0148593	0.0179844	0.0156704	0.0136355	0.0111751	0.0101543	0.00531271	0.0174681	0.0112547	0.0121678
0.00158236	0	0.000165507	0	0	0.000752186	0.00163433	0.00595927	0.00496617	0.00630574	0.00401476	0.00814871	0	0.000305605	0.00170884	0	0	0.000387123	0.00508584	0.00164644	0.00735482	0.00617757	0.00422291	0	0.000393799	0.00970912	0.00814814	0.0134115	0.00599073	0	0.00469798	0.00687455	0.00392907	0.00902667	0.0149862	0.0110743	0.0121091	0.0132895	0.00545598	0.00972163	0.0122139	0.0111401	0.0195941	0.0144767	0.0128532	0.013743	0.00871127	0.00980747	0.00723337	0.00990261
0	0	0	0.00603688	0.000555371	0.00320627	0.000297258	0.00417321	0.00320463	0.00546726	0.0032424	0.00397203	0	0	0.00192634	0.00296583	0	0	0	0.00295273	0.00751757	0.0079905	0.00646201	0	0	0.00473777	0.000867168	0.00282252	0.0061074	0.00340063	0.000818023	0.00858936	0.00549924	0.0125993	0.0157351	0.00935373	0.00826888	0.011186	0.0113022	0.0102299	0.0122554	0.00780708	0.0152264	0.00973158	0.00873022	0.00723083	0.00540335	0.00679296	0.00616931	0.00832274
0	6.80606e-05	0	0.000333919	0.000606138	0	0	0	0.00179849	0.00393805	0	0	0	0.00280589	0.00103047	0.00124348	0.000633554	0.00287959	0.000237418	0.00619474	0	0.00443387	0.00754696	0.00671183	0.00636522	0.0071939	0.00184451	0.00134433	0.00501759	0.0048151	0.00496879	0.0115308	0.00466897	0.0146398	0.0117698	0.00815354	0.00507169	0.0062134	0.00873034	0.0112412	0.0103283	0.00798136	0.0154469	0.0156795	0.0107512	0.0153494	0.0103899	0.0142714	0.0168028	0.0132364
0.00279964	6.20585e-05	0.00034976	0	0	0	0	0.000238574	0	0	0.00131962	0	0.00053713	0.0017813	0.000645142	0	0.00131056	0.00289657	0.000185628	0.00278929	0	0.00542664	0.00972008	0	0.00599154	0.00955292	0.00416986	0.00904599	0.0129265	0.0117903	0.0155488	0.0122248	0.00919479	0.00809574	0.00196445	0.00416681	0.00695262	0.00740909	0.00354917	0.00631402	0.00386055	0.00741785	0.0114935	0.0166666	0.0183952	0.0118551	0.00400445	0.00784296	0.00926776	0.00651638
0	0	0.00104607	0.00208381	0	0	0.00265714	0	0.000196819	0	0	0	0.00113421	0.00141401	0.00091923	0	0	0.00433728	0.00198532	0.00808259	0.000969612	0	0.00531061	0	0.00840824	0.00502636	0.0104857	0.00999609	0.011299	0.0116238	0.0163632	0.012818	0.00727449	0.0134398	0.00949895	0.00289165	0.014819	0.0115625	0.01636	0.0103764	0.00204347	0.014307	0.0121296	0.0087043	0.012547	0.00943451	0.00631219	0.0112561	0	0.00963527
0	0	0.000244002	0.00119035	0	0	0	0	0	0	0	0.00126946	0.00389449	0.00422588	0.000710537	0	0.00245777	0.00464298	0.00260939	0	0	0.00729693	0.0150968	0.0151714	0.0117165	0.00534246	0.00557665	0.00990868	0.00958728	0.0135633	0.0112957	0.00765848	0.00903301	0.0118123	0.0131502	0.00905305	0.014112	0.00483347	0.010986	0.0111427	0.00447122	0.00968727	0.00800134	0.00930982	0.0155113	0.00762706	0.00721562	0.0151036	0.00881495	0.00802104
0	0	0.00102195	9.65369e-05	0	0	0	0	0	0.00176109	0	0	0.000598953	6.48671e-05	0	0.000486491	0.00225455	0.00296577	0.0044664	0.00397457	0	0	0.0145362	0.0120014	0.00716851	0.0118453	0.009565	0.00827801	0.0129302	0.0110128	0.0143131	0.00807598	0.0151409	0.0164007	0.0106304	0.00656679	0.0120488	0.00431894	0.012594	0.0126041	0.00840175	0.0119171	0.0124619	0.0133992	0.00737356	0.00924934	0.0105636	0.00911097	0.0080056	0.00355939
0	0	0	0	0	0	0	0.000195941	0	0	0	0	0.00454498	0.00287499	0.00136508	0.00322322	0	0.00365398	0.00379194	0	0.00305113	0.00330481	0.0118364	0.0118235	0.00474462	0.00891444	0.0134128	0.0132739	0.00855753	0.00132292	0.00987345	0.0117367	0.0134241	0.0130005	0.0185053	0.0114338	0.0137156	0.00829552	0.011332	0.006104	0.0106038	0.011132	0.0132123	0.0076916	0.00368837	0.0121156	0.0166644	0.0107467	0.0130935	0.013633
0	0	0.00102879	0	5.06365e-06	0.00105229	0	0	0.00326328	0.00242339	0	0	2.75429e-05	0	0.00029047	0.0047135	0	0	0.00141614	0.0050213	0	0.00549226	0.0121829	0.00936483	0.0036417	0.00485862	0.0168513	0.00893118	0.00664782	0.0102716	0.0148611	0.0124534	0.00485514	0.00743318	0.0157956	0.0118046	0.00749714	0.00452325	0.00371121	0.0104751	0.00739957	0.00961975	0.00994085	0.00675059	0.00301775	0.00695757	0.00616186	0.0102669	0.0143711	0.00871443
0.000872668	0.000851975	0.0063424	0	0	0	0	0	0	0.00141483	0.00396882	0	0.00204068	0.00172297	0	0.00259318	0.000634162	0.000202239	0.00415297	0.0013163	0.00145367	0.00829683	0.0130298	0.00721922	0.00928728	0.0121944	0.00932706	0.0152928	0.0112988	0.0142747	0.00981723	0.00848094	0.00173735	0.00737782	0.00982469	0.00734562	0.0135467	0.00259868	0.00768339	0.0129952	0.00257767	0.00989207	0.0147103	0.0169024	0.0109311	0.0080991	0	0.00627055	0.00655573	0.00945966
0	0	0	0	0.000411235	0.00279146	0.00271863	0	0	0	0.00119764	0.00443526	0	0.000671007	0.00157167	0.00328241	0.00191235	0	0.0102134	0.00231736	0.0032333	0	0.0107346	0.00378001	0.00512545	0.00635244	0.00581249	0.00982305	0.0141129	0.0112558	0.0134101	0.0124296	0.0138963	0.0120601	0.0100179	0.0103288	0.0128908	0.0110871	0.0146102	0.00920841	0.00366497	0	0.00679039	0.0118353	0.00687258	0.0138147	0.0101078	0.0105877	0.00854256	0.0115993
0.00371785	0	0.00240915	0.00700611	0	0.00432103	0	0.00059876	0	0	0.00208384	0.00950501	0	0	0.00271499	0.00577909	0.00858913	0.00936088	0.00558085	0.000431761	0.00277563	0.00727381	0.0111167	0.00687271	0.0074948	0.00611368	0.00966333	0.0148152	0.0105525	0.00927494	0.0116714	0.0206222	0.0176264	0.014972	0.0143334	0.00458964	0.00609592	0.0112507	0.0119103	0.0112262	0.0083793	0.00337854	0.00543393	0.00485793	0.00136701	0.00607711	0.0121803	0.0134996	0.0044953	0.0127116
0.00129982	0	0.00376434	0.00576591	0	0	0	0.00655537	0.00455663	0	0.00296194	0.0044154	0	0	0.00809611	0.00543027	0.00435485	0.0010956	0.00316489	0.0099903	0.00188817	0.00214172	0.00199708	0.00504346	0.00660513	0.0128264	0.0119008	0.00958417	0.00675415	0.0109471	0.0112105	0.0135081	0.0155087	0.0169566	0.0133927	0.0109409	0.00915517	0.0093585	0.0114733	0.00908323	0.000756957	0.00411696	0.00462927	0.00975882	0.00997786	0.00879332	0.0128083	0.0169314	0.00628187	0.00736353
0	0.00420852	0	0	0	0	0.000588034	0.00201145	0.00234381	0	0	0.00173669	0	0	0.00715854	0.000686837	0.00513196	0.00124327	0.0027772	0.00940684	0.00936137	0.00460251	0.00182511	0.00696721	0.0144827	0.0144584	0.0118853	0.0112134	0.00921789	0.0135297	0.00429758	0.0140109	0.00945303	0.0152176	0.00995657	0.00745838	0.00502881	0.00912972	0.00654646	0.0071419	0.00831115	0.0118835	0.0110451	0.00909031	0.0124439	0.0106808	0.00897571	0.010879	0.00538134	0.0136399
0.000593695	0	0	0.00114566	0	0.0019726	0	0.00128056	0.00469745	0	0	0.00509807	0.00201472	0.00247028	0.00386161	0.00602928	0.00716594	0.00709822	0.00551383	0.00272668	0.0140474	0.00645976	0.000505849	0.00816704	0.0159674	0.0141742	0.00922043	0.00867352	0.00555605	0.0154176	0.0103297	0.0117361	0.00616938	0.013108	0.0139414	0.00972887	0.00837931	0.0116612	0.0122848	0.00592474	0.00518708	0.00619279	0.00766098	0.003615	0.0176507	0.0118552	0.00909878	0.0107042	0.0099245	0.00488207
0.00397967	0	0.000706079	0.00572435	0.00172196	0.00244486	0.000883874	0	0.00336459	0	0.00379852	0.0102272	0.000246369	0.00632654	0	0.00284116	0.00480022	0.00809086	0.00431921	0.00349453	0.00538043	0.0109362	0.00819098	0.00673792	0.00855697	0.00340272	0.00944634	0.0136186	0.0191249	0.0104502	0.00605532	0.0083783	0.00795559	0.0146517	0.0148289	0.0130234	0.0128366	0.0216701	0.0170884	0.00778757	0.00747601	0.0070314	0.0127557	0.0109529	0.010115	0.0106116	0.0069659	0.00926654	0.00970021	0.00932201
0.00321946	0	0.00221475	0.0076048	0.00141667	0	0.00278875	0.00157518	0	0	0	0.00678455	0	0.00539505	0.00144704	0	0	0.00363632	0.00141358	0.00183874	0	0.00394619	0.0108916	0.000931947	0	0.00345164	0.00146272	0.0076391	0.0142695	0.00823888	0.0132602	0.0151283	0.011806	0.0105669	0.0134903	0.010559	0.0104752	0.011937	0.0118089	0.0059331	0.00744525	0.00802558	0.0138314	0.00876486	0.00976964	0.00723652	0.00147947	0.00715478	0.00688105	0.00418133
0	0	0	0.00503453	0.000123411	0.000746398	0	0	0	0	0.00219503	0.00620264	0	0.0031539	0.000434568	0	0	0.00143164	0	0	0.00435814	0.00153732	0.00923131	0.00417453	0	0.00393063	0.00993212	0.0025399	0.00358831	0.0072894	0.00724675	0.010633	0.0111129	0.00932108	0	0.00636666	0.00808714	0.00837234	0.00707567	0.0119476	0.00945996	0.00893797	0.010244	0.0123223	0.0106187	0	0.00726337	0.0118264	0.0094121	0
0	9.23442e-06	0.000281998	0	0	0	0.00248654	0.00384677	0	0.00192145	0.00772972	0.00437899	0	0	0.00101903	0	0.00388515	0.00817827	0	0.00306882	0.00700902	0.010585	0.00826678	0.0106934	0.00610075	0.00945568	0.0140507	0.00963254	0.00904616	0.00894145	0.00543488	0.0147024	0.012703	0.00584385	0.00224485	0.0112761	0.0110163	0.00990089	0.00663389	0.011929	0.0138237	0.00832592	0.008944	0.0164854	0.0151503	0.00757985	0.0039201	0.0084862	0.00991559	0.00356187
0.000965072	0	0	0	0	0	0.00161145	0.00294446	0	0.00597221	0.00724496	0.00620091	0.00210213	0	0.000679085	0	0	0	0	0	0.00768976	0.0104199	0.00865549	0.00939753	0.0103175	0.0104816	0.00701781	0.0127565	0.00982304	0.0127076	0.00783093	0.00397273	0.0100341	0.0105863	0.00444711	0.00717872	0.0165092	0.013231	0.00854228	0.00912382	0.0166321	0.0120618	0.00797803	0.013928	0.0112972	0.0105403	0.00547668	0.00663593	0.00500825	0.00907055
0.00129937	0	0	0.0021211	0	0.00112595	0	0.00047185	0.00147862	0.00224944	0.00924527	0.00267625	0.00354612	0.00332803	0.00631527	0.000331836	0.000774049	0	0.00599024	0	0	0.00529969	0.00757651	0.0120778	0.0127783	0.00768351	0.0131828	0.0156826	0.00638976	0.00619172	0.00924065	0.0126815	0.0135533	0.0126321	0.0129684	0.00929789	0.0113062	0.00923221	0.012986	0.00758045	0.0165816	0.0146331	0.0126588	0.0121363	0.011861	0.012182	0.00819761	0.00567688	0.00351306	0.00579556
0.000173911	0	0.00199039	0.00176318	0	0	0.00142908	0.000113838	0	0.00380661	0.00460562	0	0.00434389	0.00238029	0.0040989	0.00543802	0.000632373	0.00528689	0.00265267	0.00773188	0.0073462	0.00857482	0.00058227	0.00704727	0.0073265	0.00964022	0.0127069	0.0154956	0.00386541	0.00941966	0.00659893	0.0128782	0.0123671	0.0176169	0.00652156	0.00424274	0.0128897	0.00993839	0.00905567	0.0102108	0.0126156	0.0119017	0.0108387	0.00392943	0.00585857	0.00839447	0.00563294	0	0.00578582	0.00894911
0.00552655	0	0	0.00271939	0.000244667	0	0	0	0	9.13821e-05	0	0.00581396	0.00597381	0.00669241	0	0	0.00348076	0.00630754	0.00338272	0.00583439	0.00580658	0.00481557	0.00275335	0.00193569	0.00592127	0	0.00958912	0.00637042	0.00839985	0.0116686	0.00433407	0.0079215	0.00811082	0.00900007	0.00567652	0.00755323	0.00764253	0.00933263	0.00632577	0.00837019	0.00827841	0.00719694	0.0120783	0.0142705	0.00913278	0.0113804	0.00993269	0.00364429	0.00430904	0.00763484
0.0012374	0.000902985	1.61109e-05	0.00255511	0.00424098	0	0	0	0	0	0.00230539	0.00280965	0.0088619	0.00655351	0.00193968	0.00560089	0.0123895	0.00492221	0.00797298	0.00192972	0.00442789	0.0119184	0.007825	0.00717365	0.00132143	0.00341531	0.0073231	0.00266668	0.00499358	0.0074581	0.00492307	0.00550599	0.00620809	0.0072126	0.0119168	0.00729924	0.00521872	0.00345136	0.00828508	0.00976111	0.00893925	0.00719617	0.00530226	0.00731327	0.00170416	0.00512519	0.0108165	0.00907923	0.00409281	0.00407125
0	0.000758559	0	0	0	0	0.00323714	0	0	0	0.00428609	0	0.00242246	0.00796059	4.16941e-05	0	0.00518749	0.00807771	0.0112591	0.000396158	0.00150763	0.00439497	0.00195627	0.00514667	0.0047322	0.0100741	0.00934704	0.0119848	0.0020035	0	0.00368126	0	0.0021531	0.0129352	0.01144	0.00658415	0.00799143	0.0108961	0.0163944	0.00945368	0.0145654	0.00823093	0.00752699	0.00509609	0.00684672	0.00500895	0.00063996	0.00618464	0.00679391	0.00993812
0.000598441	0	0.00155593	0.00246457	0	0	0.00122014	0.00161147	0.00120965	0.00174649	0	0.000909182	0.00711849	0.00417074	0.00174012	0	0.00404046	0.00438934	0.010775	0.00392113	0.00454254	0.00243772	0.010181	0.00464181	0.00722703	0.0143231	0.00394034	0.0132786	0.0108304	0.00310238	0	0.00545941	0.00370082	0.00741391	0.00621642	0.00353334	0.00574133	0.0114199	0.0137771	0.016277	0.0131313	0.00980091	0.00656533	0.00735634	0.00701668	0.00508412	0.00677802	0.00714488	0.00846637	0.00242192
0.00176336	0	0	0	0	0.00312101	0	0.00564507	0.00211691	0	0.0039356	0.0033573	0.00148066	0.00280062	0.00916742	0.00672559	0.00398772	0.0043553	0.00530294	0.00549017	0.00388742	0.00226058	0.0056954	0.000552028	0.00971172	0.0126276	0.00931141	0.00664576	0.00528703	0.00817881	0.00779433	0.000933387	0.00398287	0.00598848	0.00763368	0.000394911	0.0100204	0.0065159	0.00536045	0.0112635	0.00318443	0.00732247	0.00460808	0.00964293	0.0101677	0.00318087	0.00916768	0.00186236	0.00312954	0.00414888
0.000716254	0	0.00156595	0	0.00530126	0.00363246	0	0	0	0.00160659	0	0.00167765	0	0.00316253	0.000383747	0.0058393	0.0110018	0	0.00197973	0.00641166	0.00136196	0.005348	0.0102942	0.0128187	0.00594674	0.00952847	0.00817581	0.00934327	0.0131737	0.00958027	0.00723085	0.00921393	0.0118332	0.00785615	0.00883626	0.00564558	0.0154626	0.0117498	0.00924388	0.00915191	0.00462254	0.00336072	0.0116896	0.010676	0.00786193	0.0059588	0.00237521	0.00691192	0.00930902	0.0125921
0.00448871	0.000719287	0	0	0	0.00018761	0.000557102	0.00236159	0.00814275	0.00033872	0.00122309	0.0023563	0.00247882	0.00168046	0.00420206	0.00816653	0.00488132	0.00812325	0.00777686	0.00387862	0.000547303	0.00585083	0.00339734	0.00701892	0.00285044	0.00387367	0	0.0061653	0	0.00517487	0.00100653	0.00726122	0.00584046	0.00855104	0.00162168	0.00535416	0.00764	0.0118909	0.0123466	0.0115613	0.00611939	0.00446137	0.00766872	0.00743058	0.00791881	0.00560746	0.0109495	0.011832	0.00452048	0.00785275
0.0068549	0.00430057	0.00295478	0.0018412	0.0040146	0.0045774	0	0.00178195	0.00529883	0.00547026	0.00571818	0.00186382	0.00816079	0.00711762	0.00378746	0.0017139	0.00387077	0.00230519	0.00722278	0.0070643	0.0103221	0.00983466	0.0057494	0.00778881	0.00352126	0.00348212	0.00235731	0.000458296	0	0.00683809	0.00888205	0.00593151	0.00628145	0	0	0.0045262	0.00299504	0.00514061	0.00961251	0.00947509	0.000874696	0.00797632	0.0112738	0.00485751	0.0100986	0.0073189	0.0165059	0.0168922	0.00313685	0.010429
0.00392107	0.00535117	0.00202008	0.00291683	0.00574332	0	0.0020895	0.00455508	0.00278499	0.00292668	0	0	0.00471105	0.00604528	0.000570225	0.00266941	0	0.00116297	0.000141215	0.00823741	0.0104814	0.0111139	0.00950534	0.00265017	0	0.000742089	0.00183718	0	0.00139636	0.00564973	0.00669899	0.00738107	0.00863677	0.0139419	0.0135009	0.0121694	0.00673422	0.0115217	0.0189678	0.00646631	0	0	0.00706535	0.010247	0.00308765	0.0047013	0.0078923	0.00756528	0.00624969	0.00787534
0	0	0.00229596	0	0	9.82146e-05	0	0.00606137	0.00571191	0	0	0.00384554	0.0107348	0.00112419	0.0033643	0	0	0	0.0020556	0.00943982	0.00961891	0.00844547	0.00192696	0	0	0.00308496	0.000463442	0.00757617	0.00651795	0.00638636	0.00970814	0.00198143	0.00257576	0.00452068	0.0120724	0.0102217	0.0104641	0.0183347	0.0137205	0.00723112	0.00447532	0.00733257	0.0113693	0.00768877	0.00283852	0.00536553	0.00887709	0.0109863	0.00896876	0.00654609
0.00350602	0.00134067	0.00112373	0	0	0	0.00679327	0.00066489	0	0	2.50364e-05	1.06624e-05	0.0118396	0.00408793	0	0	0.00684317	0.00151571	0	0	0.00245879	0.00503407	0.0081742	0	0.00350129	0.00308861	0.00927272	5.02871e-05	0	0	0.00761378	0.00430881	0.0102655	0.00883148	0.0113058	0.00797361	0.00967585	0.0058088	0.0107976	0.00749316	0.00691866	0.00624769	0.0104972	0.00169534	0.00829988	0.00355584	0.00783088	0.00451293	0.00561707	0.00666592
0.00291147	0.00239388	0	0	0	0.000158028	0.000383141	0.00825349	0.00377997	0.00369165	0	0	0.00752818	0.00562141	0.00598098	0.0085528	0.0090981	0.00839676	0.00531597	0	0.00465958	0	0	0	0	0.00477675	0.00524857	0.00592705	0.0022368	0	0.0105091	0	0.00429306	0.00641345	0.00602952	0.00327508	0.00734014	0.00259769	0.00594719	0.00616219	0.0019288	0.00111807	0.0105368	0.00632156	0.00784953	0.00451205	0.0051889	0.00174089	0.00515519	0.010868
0.00146059	0	0	0	0	0	0	0.00679411	0.000231431	0.00202668	0.00150914	0.00126745	0.00388394	0.0045672	0.00170425	0	0	0	0.00104704	0	0.00149842	0	0	0.000837233	0.00584729	0.00944039	0.00299922	0	0.00402657	0.00915991	0.0114249	0	0	0	0.00138799	0.00706034	0.00496841	0.00335663	0.00987567	0.0128909	0.00891848	0.00579586	0.0108911	0.00766298	0.00299621	0.00190385	0.0108494	0.00858323	0.00488038	0.00775786
0	0.000924544	0.00200904	0	0.00354381	0.00719714	0	0	0.000780692	0.000369853	0.00645882	0.0018287	0.00288085	0	0	0	0.00240091	0	0.00118427	0.000297361	0.0114605	0.00246292	0.0038161	0.00555988	0.0117012	0.00648819	0.0091272	0.0078761	0.0121603	0.0116385	0.0120546	0.00273091	0.00170119	0	0.00482834	0.0120332	0.00299987	0.00508157	0.0128283	0.0111019	0.00402882	0.00880171	0.00739143	0.00227095	0.0105302	0.00651938	0.00804882	0.00411406	0.00195725	0.00510969
0	0.000712637	0.00292283	0	0	0.00255979	0	0.00389143	0.0057417	0	0.00141212	0	0	0.00139024	0.00730479	0	0.0075505	0.000881145	0.0058741	0.00173447	0.00864231	0.00916205	0.00857101	0.00928099	0.0046256	0.00026304	0.00467079	0.00201555	0.00485169	0.00567582	0.00521092	0.00667551	0.00773005	0.00849203	0.0150419	0.0120277	0.00316002	0.00279515	0.00297308	0.00792455	0.011278	0.0107676	0.00724643	0.0143979	0.0100351	0.0082448	0.00623259	0.0107116	0.0101406	0.0060319
0	0.00197046	0.00340139	0	0.00045904	0	0.00123847	0.00200851	0.00490368	0.00740003	0	0.0077083	0.00459973	0.0041174	0.00702701	0	0.00677315	0.00976895	0.00607817	0.00395001	0	0.00426258	0.00255314	0.00919191	0.00441834	0.00366171	0	0.00517088	0	0.00195818	0.00663017	0.0115999	0.0070056	0.00619209	0.00808148	0.00584477	0.0106245	0.00577712	0.00218813	0.00941398	0.0091421	0.00592941	0.00929633	0.00797409	0.000132482	0.00355329	0.0097657	0.0125148	0.00713597	0.0064006
0.00122633	0	0.00186362	0	0.00111295	0	0	0	0	0.00272515	0.00669725	0.00657671	0	0	0.00806433	0.0015815	0.0098917	0.0089549	0.00861579	0.00614826	0.000973314	0	0.00115896	0	0.00289867	0.0068224	0.00617216	0.00150819	0.00355823	0.00288268	0.0102253	0.0138647	0.00848469	0.00364041	0.000898718	0.00569214	0.00623305	0.0068722	0.00553668	0.0117586	0.00870552	0.00556461	0.00194806	0.00707309	0.003197	0.00401635	0.00541633	0.00890311	0.0015281	0.0055906
0	0	0	0	0.00898487	0	0.00387443	0.00491189	0	0.0017116	0.00379313	0	0.00120493	0.00378919	0.00541392	0.00841429	0.00942855	0.00172038	0.00126007	0.00309228	0.00798646	0.00827408	0.0121359	0.00210608	0.00130839	0.00206082	0.0121302	0.00221363	0.000428594	0.0026964	0.00469475	0.00619927	0.00623198	0.00574287	0.00892188	0.00613954	0.00844073	0.00791216	0.014343	0.00739672	0.00650946	0.00059183	0	0.0109956	0.00973429	0.0104484	0.00424529	0.00480678	0.00297978	0.00610674
0	0	0	0.00300635	0.00297574	0	0.00436627	0.0079899	0	0.00659461	0.00263829	0	0	0.000391155	0.00314683	0.000384912	0.00226064	0.0103481	0.00383576	0	0.00691991	0.00760903	0.0138567	0.0135777	0.00630179	0.00509195	0.00917304	0	0.00411861	0.000175847	0.00582805	0.00684363	0.00835261	0.00793884	0.00270321	0.0061916	0.0120491	0.00763784	0.0134159	0.015008	0.00936142	0.00637379	0.00315517	0.00739907	0.0137457	0.0110102	0.00707177	0.00503973	0.00251942	0.00329541
0	0	0	0	0.00422996	0.00165464	0	0.001021	0	0.00660503	0.00782419	0.00431532	0	0	0.00637973	0	0.00350301	0.00639459	0.00102181	0.00453209	0.00331897	0.00243264	0.00697597	0.00823148	0.0125584	0.00361945	0.0143219	0.0104347	0.0069243	0.0043055	0.00463559	0.00275293	0.0064177	0.00506136	0.0016628	0	0.00453415	0.013436	0.00734457	0.0116915	0.00905132	0.00593024	0	0.00412788	0.00703578	0.00388028	0.00913453	0.00334957	0.00564555	0.00859186
0.00244002	0	0.00123653	0	0	0.00226029	0.00103063	0	0.00221533	0.00233092	0	0.000556858	0.00362723	0.00107283	0.00264407	0	0.00335598	0.00471179	0	0	0	0	0.00414168	0.00660882	0.00533299	0.00504111	0.00869468	0.00390493	0	0	0.00371349	0.00579198	0.00515837	0.0116063	0.0074884	0	0	0.00664116	0.00187001	0.0042782	0.00416437	0.00352651	0	0.00186407	0.00431489	0.00694714	0.00764579	0.00832334	0.00924738	0.00796146
0.00513716	0.00200478	0	0.00250695	0.00130516	0.00127008	0	0.00111866	0.00677172	0	0.000146039	0	0	0.00914953	0.000348437	0.000795284	0.00556433	0	0.0108544	0	0	0	0.00399949	0.00669876	1.05645e-05	0	0.00467318	0	0	0	0	0.0095779	0	0.00497495	0.00832135	0.000629282	0.00642339	0.00746314	0.00451335	0.008627	0.00426342	0.00631823	0.00838317	0.00701394	0.00918152	0.00106726	0.00464813	0.00637188	0.0106393	0.00658104
0.00164959	0.00941657	0	0	0.00220677	0	0	0	0	0	0.00594126	0	0.00400375	0.00689138	0	0.00690596	0.00513452	0.00059977	0.00314132	0	0	0.000455798	0.00307996	0.00778003	0.0104757	0.000960761	0	0.00024014	0.000830308	0.00401284	0.0027251	0.00630632	0	0.00361887	0.00546985	0	0.00377855	0.011112	0.00400693	0.00452486	0.0100542	0.0115439	0.00976623	0.0102321	0.00805918	0.00482161	0.00555238	0.00775156	0.00812331	0
0	0.00594315	0.000456208	0	0.00494278	0.000968436	0.00299367	0.00827014	0	0	0.00399435	0	0.00760709	0.00274984	0	0.0016247	0.000997526	0.00271951	0.000811125	0	0	0.00182028	0.000588454	0.00880835	0.00452688	0.000455287	0.00132575	0.00131896	0.00303899	0	0.00756041	0.00916757	0.00381515	0.00554856	0	0	0.00663851	0.00494074	0.000718627	0.0033118	0.0102703	0.00240796	0.00212399	0.00592879	0	0.0028978	0.00455083	0.00844966	0.00727887	0.00544581
0.000379653	0.0018669	0.000438997	0.00470023	0	0	0.00329306	0.00597757	0.00598681	0.00478342	0.00227924	0.00525248	0.00202179	0.00249875	0.00360226	0.00374173	0.00781808	0.00444079	0.00636706	0.00264801	0.00310266	0.00573212	0	0.00285	0	0.000887535	0.00488551	0	0.000831249	0.00250677	0.00959542	0.00797765	0.00658779	0.00895726	0.00167416	0.0068077	0.00510256	0.00257675	0.00204596	0.005047	0.00582159	0.00631866	0.00666831	0.00535805	0.00173323	0.0149988	0.0118168	0.0081609	0.00402701	0.0102849
9.72087e-05	0.005832	0	0.00489611	0.000501903	0.00110153	0.00133708	0.00374641	0.00545986	0.00276422	0.00464848	0.000419848	0.00233394	3.85732e-05	0.00583793	0	0.00521001	0.00714675	0.0103822	0.00645513	0.00904076	0	0	0	0.00390658	0.0108391	0.0133762	0.00165458	0.000807513	0.0015422	0.00600019	0.00843325	0.00506433	0.00165128	0.00539355	0.00964811	0.00956218	0.00686063	0.00950738	0.00506528	0.00212742	0.00950455	0.00744665	0.00108974	0.00998369	0.0203762	0.0118289	0.00519697	0.010896	0.00917179
0	0.00228136	0	0.00176975	0.00230329	0	0	0.00487417	0.00547911	0	0.0028601	0	0.00613777	0.00259769	0.00359208	0	0.00744581	0.00600041	0.00164647	0.00502864	0.00693067	0	0.002078	0.00290455	0.00357229	0.00465257	0.00190156	0.00289659	0.00354274	0.00119057	0.00476869	0.00980615	0	0.00462427	0.0109752	0.0100604	0.00414982	5.80396e-05	0	0.00356679	0.0132077	0.01277	0	0	0.00732522	0.0040279	0.0065573	0	0.00321553	0.011171
0	0	0	0	0.00136397	0	0	0	0.00241309	0.00182777	0.00214157	0	0.00339627	0.00649535	0	0.00464078	0.0112314	0.0100838	0.00765398	0.00229601	0.00261439	0	0	0.000851111	0.00482932	0.00600316	0.00085453	0.00438508	0.00424651	0.00277219	0.00684944	0.00572758	0.00359322	0.00423057	0.00638548	0.00478342	0.00310404	0	4.76439e-05	0.00457154	0.0105303	0.0149117	0.00432254	0.0035206	0.00489696	0.00379679	0	0	0.00162797	0.00340781
0	0	0	0	0	0	0	0	0	0.00439769	0.00398228	0.00857224	0.00384251	0.00354064	0	0.00413192	0.00438037	0.00593771	0.00659322	0.00639478	0.00259032	0.0026151	0.00947682	0.00514334	0.00329653	0.00289604	0.00244125	0.000787393	0.0125434	0.00640587	0.00572794	0.00411081	0.00259207	0.00415334	0.00469025	0.00467051	0.00192903	0	0.00293554	0.00799802	0.00460036	0.0119732	0.00484534	0.00348248	0.0059331	0.00168037	0.00665584	0.00374087	0.00455364	0.00804815
0	0.00279623	0.00437714	0.00128861	0	0	0.00126491	0	0.00150622	0.00658252	0.0024334	0.00435404	0.000532577	0.00467482	0	0.000683938	0.0023022	0.00548205	0.0028322	0.00392658	5.18214e-05	0.00225442	0.0135713	0.00776964	0.00767618	0.00357905	0	2.00993e-05	0.00912276	0.00860441	0.00816104	0.0070316	0.0105827	0.00665536	0	0.00456741	0.0037109	0.00186523	0	0	0.00610968	0.0078361	0.00481928	0	0	0.00037773	0.00613441	0.00433099	0.00435791	0.0018847
0	0.000778029	0.00335635	0.00103909	0.00314997	0.00165256	6.03334e-05	0	0.00435629	0.00349001	0.00442641	0.012248	0.00378521	0	0	0	0	0.00151033	0.0069556	0.00259049	0	0.0018225	0.00615952	0.00160568	0.00103612	0.00534777	0	0	0.00377607	0.000763614	0.00364431	0.00266	0.00671352	0.00324446	0	0.0110064	0.00160378	0.000287411	0.00644769	0.00202021	0	0	0	0.00345196	0.0086219	0.00756229	0.00836641	0.00672404	0.00241194	0.00373413
0	0	0	0.00104571	0	0.00397523	0.00194754	0.000625839	0.00505537	0.00436936	0	0	0.00638053	0.00052755	0.0008415	0.000671702	0	0.00144196	0.00707523	0.00344793	0	0.00314019	0.00207461	0	0	0.00726474	0.00558103	0.00142912	0.00316199	0	0.00140574	0.00226414	0.00816837	0.0126939	0.00670246	0.011231	0.00794953	0.00409407	0.0154517	0.00860955	0.00324331	0.00784403	0.00698534	0.00915055	0.00814738	0.00444721	0.00182874	0.00752068	0.000689185	0.00535866
0	0	0.00273403	0.00259519	0.00161314	0.00257837	0.00451276	0.00852769	0.00767361	0.000767517	0	0	0	0.00373411	0.0020942	0	0	0.00234223	0.00244979	0.00381042	0.000630737	0.00218732	0.00497454	0.00134841	0.001275	0.00093735	0.00585079	0.00374875	0.00045544	0.000206374	0.00203767	0.00652238	0.00222964	0.00617333	0.00465304	0.00532213	0.00803111	0.00264936	0.00637699	0.0021831	0.000594004	0.00755987	0.00639698	0.00505529	0.00771797	0	0	0.00781487	0.0043817	0.00687413
0	0	0.0047011	0.00226839	0.00525528	0	0.00976714	0.00421008	0	0	0	0	0	0	0.000478107	0.0111314	0.00713134	0.00441958	0	0	0.00071423	0.000520483	0.00310918	0.00378815	0.00226845	0	0.00574913	0.00731409	0	0.0084646	0.0064458	0.0011025	0	0.00134249	0.00617353	0.016021	0.0138954	0.0073751	0	0	0	0.00225693	0.00470167	0.00892699	0.0113966	0.00321159	0.000966417	0.0110265	0.0115301	0.00274696
0.00262089	0.00308006	0.00108251	0.00265256	0.00053667	0	0.00237982	0.00456149	0	0	0	0.00430333	0.00271447	0	0	0.00681785	0.00260505	0.000950416	0	0.000428397	0.00477233	0.000269515	0.00637281	0.00783519	0.0051674	0	0.0103568	0.00758807	0.00799181	0.00585573	0.0013789	0.00405477	0.00438738	0.0019011	0.00737074	0.0134315	0.0104837	0.0125862	0.00608342	0.00094177	0	0.00763816	0.0046839	0.00683842	0.00647957	0.0069043	0.00542226	0.00267563	0.0074289	0.00172592
0	0.00421862	0.00158363	0	0.0003797	0.00161984	0.000444693	0.00170008	0.00502655	0.00087118	0	0	0	0.00277455	0.00717436	0.00812848	0.0135961	0	0	0.00797825	0.000881511	0	0.0011419	0	0.00542175	0.00827346	0.0118579	0	0.00435952	0	0.00214469	0.00745666	0.00925858	0.00761981	0.00256078	0.00562859	0.00175691	0.00605532	0.00841127	0.00611758	0.00250917	0.00591579	0.00149113	0.00622842	0.00768183	0.00110081	0.00418495	0	0.00794275	0
0	0	0	0.000330608	0.00497997	0.00394807	0.0013048	0.00511781	0.00753511	0.00371057	0	0	0	0	0.00169938	0.00552346	0.0107993	0	0.00177001	0.009463	0.000892975	0.000322364	0.0054693	0	0.000939196	0.00693885	6.91999e-05	0.000806107	0.00265955	0	0.0047801	0.00764582	0.00854808	0.0125124	0.0084209	0.00709961	0	0.00696854	0.000348071	0	0	0.00110416	0.00140287	0	0.00950208	0.000898101	0.00336386	0	0	0
0	0	0	0.00153978	0.00117739	0	0	0	0.00160627	0	0	0.000899219	0.00102462	0.00347769	0	0.00172009	0.000609581	0	0.000311634	0.00399436	0	0.00791077	0.00931779	0.00327131	0.00468134	0.00116076	0	0.00343489	0.00432747	0.00489451	0.00140137	0.00408306	0	0.00413703	0.0084245	0.00747737	0.00329487	0.00751791	0.000818582	0.00122659	0.00635418	0.00530069	0	0.000644772	0.00350535	0	0.00142183	0.00186939	0.00948999	0.00531357
0	0.00124525	0	0	0.00416758	0.00154485	6.67761e-05	0.00222676	0	0	0.00817744	0.00536994	0.0010691	0.00220044	0	0.000321701	0.00254638	0.0033945	0.00812313	0.0020848	0	0.00499963	0.00258558	0.0052195	0.0014756	0.00539626	0.00231677	0.00420043	0.0031124	0.00404756	0.00532311	0.00688487	0.00601201	0.0030497	0.00290184	0.00375481	0.00441053	0	0	0	0.00627544	0.00330864	0	0.00793872	0.00550665	0.0035706	0.000772891	0.00266254	0.0114042	0.00708891
0	0.00196232	0.00178069	0	0	0.00122371	0.00329578	0.00124748	0	0.00369756	0.0050832	0.00850699	0.00150627	0.00260023	0	0	0	0	0.00491471	0.00505066	0	0	0	0	0	0.00836272	0.00790685	0.00195551	0	0.00547158	0.00558258	0.00553757	0.00100845	0	0	0	0.0101118	0.00639536	0.00412097	0.00855486	0.00899272	0.00648813	0	0.00493613	0	0.00666194	0.00471216	0.0016822	0.000704813	0.00292269
0.0012778	0.00446749	0.00191515	0	0	0.00535669	0	0	0	0.00678065	0	0.000456495	0	0.00530898	0	0	0	0.00198285	0.00168255	0.00128662	0	0	0	0.00435443	0.0047205	0.0016076	0.00361857	0.00102017	0.00379905	0.0108923	0.00432067	0.00152222	0.00578694	0	0.00303105	0	0.00569939	0.00159438	0.00913595	0.00505957	0.00107518	0.00265776	0.0027172	0	0	0.00636193	8.23148e-05	0	0	0
0	0.00445021	0.00242905	0	0	0.00177968	0	0.001271	0.00603962	0.00391102	0.003898	8.90106e-05	0.00215976	0.00195271	0.00740852	0	0	0	0.000570326	0	0.00413098	0	0	0.00542566	0.00241086	0.00655515	0.0077055	0.00242956	0.000491929	0	0	0.00189885	0.00144864	0.000472331	0	0.00100887	0.00381929	0.0021312	0.00813629	0.0084144	0.007697	0.00100969	0.000871092	0.003622	0.00462198	0.0122336	5.31346e-05	0.00353281	0.00335637	0.00764559
0.00332026	0.00428821	0.000137362	0.00356224	0	0.0026072	0	0.00460797	0	0.00213302	0.0110035	0.0126423	0.00775649	0	0	0.00266246	0	0.00482126	0.00230902	7.48408e-05	0.00335783	0.00160799	0	0.00216647	0.00263331	0.0048889	0.0136715	0.00737522	0	0	0.00819069	0.00861741	0.0110051	0.0117402	0.00757313	0.00102263	0	0.00377109	0.00555686	0.00523633	0.00183207	0.00113062	0	0.00637333	0	0.00813395	0.00322679	0	0.00649034	0.0074246
0.0115411	0.00283278	0.00092503	0.00640556	0	0.000921975	0	0.00431021	0	0.00046379	0.00375506	0.00794959	0	0.00495303	0.000230783	0.00932688	0.000646458	0.00261904	0.00278593	0.00302069	0.00697243	0.00739002	0.00200202	0.0089244	0.00541023	0	0.00293379	0.000110266	0	0	0.00137552	0.00343935	0.00754721	0.00373137	0.00103997	0	0	0.0036625	0	0	0	0.00165258	0.00683357	0	0	0.00235926	0.00236538	0.00559782	0.00254095	0.00544268
0.00288009	0	0	0.00717301	0	0	0	0.000335324	0.00212573	0	0.00392058	0.00699513	0.00378271	0.00357814	0.0032236	0.0053301	0	0	0.000264968	0.00321708	0.00870523	0.00280546	0.00269949	0.00178266	0	0	0.00387244	0.00450419	0	0	0.00732398	0.00347094	0.00514317	0.000286242	0.00124705	0.002433	0.00393771	0.00484984	0.00511926	0.00248325	0	0	0.00495854	0.00219917	0.00333354	0.00932023	0.0048803	0.0074806	0.00483974	0.00390052
0	0.000919293	0.00408671	0	0.00239605	0.000197631	0	0	0	0	0.00198594	0	0.00382	0.0121659	0.00769763	0.00374794	0	0	0	0.00306112	0.00156614	0.000300246	0.0033768	0	0.00109857	0.00870135	0.00868082	0.00455965	0.00475969	0.00620486	0.0116056	0.00655103	0.00752478	0.000966331	0	0	0.000208906	0.00157812	0.000483191	0.00462154	0.00158325	0.00330697	0.00519169	0	0.00251213	0.00806699	0.00893549	0.00459254	0.0014344	0
0.0026448	0	0.00137958	0	3.46506e-05	0	0	0	0	0.000509741	0	0	0	0	0.00427115	0.0031884	0.00635672	0	0.00150841	0.00199183	0	0.00368487	0.00330522	0.00298472	0.00646691	0.00222479	0.00474367	0.00380352	0.00362537	0.00641061	0.000968856	0	0.00373744	0.00932623	0	0.000950404	0.00768171	0.00197125	0.000144235	0.00408585	0.00534079	0.00296258	0.00326249	0	0.00653493	0.00855293	0.00757643	0.0064872	0.00114743	0.000433694
0	0	0.00446802	0	0	0	0.000970387	0	0.00122486	0.00178477	0.000620232	0	0	0.000582864	0.0083692	0.0114198	0.00559807	0.00462827	0.00726675	0	0	0.0101116	0.00801053	0.00606666	0.0113043	0.010129	0.00155402	0.00749057	0.00624544	0.00684571	0.00870778	0.00266207	0.00227485	0.00302034	0	0.000188311	0.00297805	0.00353404	0.00449296	0.000135115	0.0016257	0.00279341	0.00755419	0.00571282	0.00454525	0.00906181	0	0.00316625	0.00278923	0
0.000487172	3.3783e-05	0.00848397	0.00285538	0.00321459	0.000428556	0.0029399	0	0	0.00194963	0.00287317	0	0.00192057	0.00722193	0.00142909	0.0025651	0.00585395	0.010732	0.00457667	0	0	0.00330826	0.00249779	0.00240926	0	0.00511483	0	0	0.000638723	0.00539422	0.00450636	0.00188445	0.00198966	0.00394142	0	0	0	0.00332562	0.00303452	0.00110081	0.00473446	0.00747223	0.00454495	0.0030081	0.00277505	0.0051348	0.000411268	0.00605497	0.00237507	0.00317422
0	0.00192968	0	0	0.00252511	0	0	0	0	0.00182488	0.00690904	0.000338345	0	0.000624036	0	0.00532688	0.00375194	0.00421809	0.0051714	0.000933453	0.000155385	0.00302571	0.00491586	0.00466327	0	0	0.00308828	0.00455909	0.00489219	0.00605633	0.00468844	0.00363071	0.0059985	0	0	0	0	0	0	0.00189547	0.000239958	0	0	0.00255287	0.00560541	0.00398323	0.00431117	0	0	0.00328263
0.00278579	0.000829565	0.00119352	0.00213122	0	0	0	0	0.00362017	0	0	0.00121557	0	0.00390842	0.00377436	0.00529892	0.00247942	0.00449494	0.00138181	0.00237651	0.000892628	0.00148638	0.00475732	0.00639519	0	0.00202965	0.0048167	0.00109414	0.00581184	0.00420233	0.000877232	0.00351071	0.0057691	0.00456287	0.0092564	0	0.000356829	0.00415271	0.00521406	0.0044426	0	0.000150703	0.00160199	0.00664723	0.00399666	0.00951535	0.0112857	0	0.00171074	0.00245396
0.000165322	0	0.00323737	8.24954e-05	0.00404319	0.00405896	0	0	0.0065774	0.000619815	0	0	0	0.00853575	0.00302444	0.00537561	0.00412639	0.00435631	0.0140494	0.00177345	0	0.00628444	0	0	0	0	0	0	0.00390047	0.001745	0.000855756	0	0.00503314	0.00307758	0.0125588	0.00537946	0	0	0	0	0	0	0.00396357	0.00959234	0.00104802	0.00550992	0.00891719	0.00384622	0.00331462	0.000893919
0	0	0.00195656	0.00170531	0.00201849	0.00297647	0.000516972	0	0	0.0011514	0	0.000626901	0.00225676	0.00841862	0	0.0006811	0.00643302	0.00553867	0.00354673	0	0	0.00387491	0	0	0	0.00226379	0.0039659	0	0	0.00182384	0.00595467	0.000391687	0.001461	0.00741947	0.00231108	0.000298486	0	0.00195382	0.003627	0	0	0.00320734	0.00816494	0.00800154	0.00209049	0.00862193	0.00539645	0.00849125	0.00408961	0.00358414
0	0.00184284	0.00154453	0.00192029	0	0.00263225	0.000857109	0	0	0	0	0.00270727	0.00143094	0.00814629	0.000148223	0	0.0049113	0.00315537	0.00389245	0.00575201	0.00499969	0.00604006	0	0.0100661	0.0004131	0.00223884	0.00238048	0	0.00123053	0.00322782	0.00160653	0	0	0.00454242	0.0021683	0	0.00276442	0.00458523	0.00199516	0	0	0.00186569	0.00525408	0.0011961	0.00372417	0.0098231	0	0.00136217	0.00660574	0.00665742
0	0	0	0	0	0	0	0	0	0	0.00109362	0.00189616	0.00248902	0.00309817	0	0	0.00643005	0.00126099	0	0.0022272	0	0.00603631	0.00122507	0.00815887	0.00616339	0.00209096	0.00452967	0.00105129	0.00928925	0.00756294	0	0	0	0.00030454	0	0.00153954	0.0062987	0.00176472	0.00124607	0	0	0.00251342	0.00516893	0	0.000184074	0.000242677	0	0	0	0.0058202
0	0.00148948	0	0	0	0	0.000651437	0	0	0	0	0	0.00278196	0.00260679	0	0	0.00148607	0	0	0.000674536	0	0.00222135	0.00387597	0.00254377	0.00433499	0.0031088	0	0.00534703	0.00394698	0.00194827	0.00515873	0.00748986	0.00597633	0.00365067	0.0015002	0	0.000932782	0.00668062	0	0	0	0.00816528	0.00798211	0.000821725	0.00316134	0.000311042	0.00180559	0.00313678	0	0.0048133
0	0.00110086	0.0043859	0.00180772	0.00216799	0.000971376	0	0	0.00191091	0	0	0	0	0.00127497	0	0.00241277	0	0	0.000452382	0.00379433	0.000985914	0.00138021	0.00312301	0.00233224	0.00527786	0	0.00541018	0.00575769	0	0.00369325	0.010027	0.00313872	0.00476732	0.00260104	0	0	0.00463001	0.00867844	0	0	0	0.00660281	0.00277485	0.000381399	0.000924223	0.00519602	0	0.000488381	0.00441899	0.00628818
0	0	0.00382344	0	0.000802709	0	0.00100203	0.000792161	0	0.0040168	0	0	0	0.00538737	0.00617087	0.0061015	0.005396	0	0.000104424	0	0	0.0012371	0	0	0.00170299	0.00360631	0.00799217	0.000913351	0	0.00172918	0.00732866	0.000898375	0.00503188	0.00682777	0	0	0.00650514	0.00434487	0.00592287	0.00752928	0	0.00207501	0.000536378	0.00300966	0.00317023	0.00367676	0.00464354	0	0	0.000701054
0	0	0	0	0	0	0	0.00515321	0	0	0.00147133	0.000327421	0	0.00435744	0.00241631	0.00409775	0.0016187	0.00236579	0.00148776	0	0	0.00533533	0.0022822	0.00151761	0.000994446	0.00749176	0.00280687	0.000413466	0.00691941	0.00529771	0.0086994	0.00386832	0.000980597	0.00566955	0.000516633	0.00149211	0.00677353	0.00384069	0.00445235	0.0117206	0	0.0037681	0.00348061	0.00747558	0.00401912	0	0.00484934	0.00644671	0.00559485	0.00133237
0	0	0	0.000874149	0	0	0.000254121	0	0	0.000799649	0	0.000691516	0.00339291	0.0044175	0.000249603	0.0059538	0.000542834	0.000278143	0.00535565	0.000943249	0.00262581	0	0.00355059	0.0090361	0.00237593	0.00456539	0.0020588	0.00402982	0	0.00482259	0.00469243	0	0	0.0057349	0.00585229	0.00815541	0.00484368	0.00112795	0.00488497	0.00659827	0.00632345	0.00506324	0.00063889	0.000504826	0.00153685	0.000517613	0.00184981	0	0.00647309	0.0107086
0	0	0	0.0022702	0.000426615	0.00131962	0.000833883	0	0	9.17568e-05	0	0.00357861	0.00442701	0.000681775	0.00322178	0.00590461	0.00326235	0.000731026	0.00218661	0.00159364	0	0	0	0.00237631	0.000107032	0.0063401	0.00635444	0.0041509	0.00772895	0.00153428	0.000253559	0	0	0.00190672	0	0	0	0.000540343	0.00202588	0.00218483	0.00566781	0	0.00726525	0	0	0.00319291	0	0	0.00491056	0.00294131
0.000142603	0	0	0.00180342	0.00255549	0.000288198	0	0.00194793	0	0	0	0.00298473	0.0035036	0.00551896	0	0.00482604	0	0	0	0.0001204	0.00424419	0	0	0	0	0.00371427	0	0	0.00324265	0.00627885	0.00204663	0.00120338	0.00199795	0.00584128	0.00667511	0	0.00109858	7.40087e-05	0	0.000704741	0	0.00462373	0.0112261	0.00282833	0.00289838	0	0	0.00279636	0.00440014	0
0	0	0.00116757	0	0	0	0.00247195	0.000406385	0.000544945	0	5.71551e-05	0	0	0.00174664	0	0.00431604	0	0.00143259	0.00169655	0	0	0	0.00400634	0.00371637	0.00106556	0	0	0	0	0.00609374	0.00481921	0.00539478	0.00354279	0.000213337	0.0061627	0	0.0026723	0.00655387	0.00718502	0.00658388	0.00612382	0.00558986	0.00501476	0.000486107	0.00481812	0	0	0.00248784	0.00399807	0.00194034
0	0	0	0	0	0.00104011	0.0028879	0	0.000531912	0.000616103	0.00059383	0	0.00289166	0.00174466	0	0.00210217	0.00189811	0.00227627	0	0	0	0	0	0	0	0.00225191	0	0	0.000588501	0.00174794	0.00174326	0.00697823	0	0.0044743	0.00107956	0.00226343	0.00857621	0.001874	0	0.00370525	0.00254076	0.00911922	0.00752637	0.000759194	0.00455998	0.000339957	0	0.00348446	0	0.00537486
0	0	0	0	0	0.000798579	0.00534638	0.000277541	0.00661188	0.0067777	0	0.00132723	0	0.0076696	0.000860391	0	0.00409124	0.00239852	0	0.00158012	0.00262346	0	0.00258142	0	0	0	0.00056017	0.00740544	0.0057364	0	0	0.00297127	0.000422364	0.00408574	0.00661517	0.000821907	0.00466219	0	0	0.00166283	0.00171886	0.00921119	0.00100495	0	0.000515315	0.00950937	0	0.00240049	0	0.00820725
0.0025153	0.00294154	0	0	0	0	0.000203115	0	0.00317401	0.00665636	0	0	0	0.00197418	0.0071857	0	0.000245118	0.00105516	0.000531155	0.00419122	0.000403872	0	0.00230488	0	0	0.00476025	0.00859175	0.0105572	0.00250093	0	0	0	0.00620117	0.00263362	0.0110126	0	0.000410448	0.00798618	0.00482801	0.00134096	0.00639146	0.00488519	0	0.0054746	0.00739946	0.00791501	0	0.00510075	0.00392043	0.0123813
0.00747327	0	0	0	0	0	0	0.000744447	0.003255	0.00833642	0.00417521	0	0.000254275	0	0	0	0	0.000363299	0.00206009	0.00506874	0	0.00644411	0.00482094	0.00314421	0.0031529	0.00498576	0.00135855	0.00194778	0.00481575	0.00101104	0	0.0031422	0.00789159	0.00144301	0	0	0	0.00632019	0.00188474	0	0.00545351	0.00954248	0.0106959	0.00791979	0.0062656	0.00808984	0.00430491	0.00885202	0.00371824	0.00951537
0.00273206	0	0	0.00292419	0	0.00153769	0.0024323	0.00230925	0	0.00031768	0.0015227	0.00248277	0.000725487	0	0	0	0.00295972	0.000673537	0	0	0.00184313	0.000718205	0	0	0.00143724	0.00724366	0	0.0018814	0.00239973	0.00475804	0.00917996	0.00339195	0.00803796	0.00346149	0.00285437	0.000147607	0.00248491	0.00313243	0	0.00720945	0.00355348	0.00389639	0.00219055	0.00346425	0	0.00299745	0.00172732	0.00488113	0.00566187	0.00439467
0.00186062	0.00107151	0.00167156	0.00319887	0.00106535	0.000162093	0.00182631	0	0	0.00242113	0	0.003641	0.000284079	0	0	0	0	0	0	0	0	0.00100232	0.000487488	0.00174696	0.00289197	0.00888963	0	0.00148666	0	0.0102541	0	0	0.000829167	0.0040618	0	0.00289843	0.0100813	0.00664058	0	0	0.011312	0.00616608	0.000608354	0.00477747	0.00635389	0.00415115	0.00501939	0.00596065	0.00802154	0.0079071
0.000714915	0.00393843	0	0	0.00258736	0.000881285	0.00269963	0.00284765	0	0	0	0.00153421	0.0035337	0.0017336	0.0046537	0	0.00185101	0	0	0	0	0	2.85084e-05	0.00298892	0.000480394	0.0047756	0.00511054	0.00304886	0.000307924	0.00805894	0.00127398	0.00416603	0.00766327	0.0135046	0.00355771	0.00634843	0.0027926	0.0045721	0.00535539	0.0020494	0.00202666	0	0	0	0.00651384	0.0100688	0.00989746	0.00476775	0.0102053	0.0017085
0	0.00266805	0	0	0.00773341	0	0	0	0.00198109	0	0	0	0.00372779	0.00043206	0.000446457	0	0.000451421	0	0.000694914	0.00198734	0.00398359	0.00291467	0.00394019	0.00302291	0.00520433	0.00257153	0.000328467	0	0	0.000289609	0	0.00320115	0.00806748	0.00627916	0.00670199	0.00492432	0.00519745	0.00698465	0.00146428	0.00119515	0.00292565	0.00441673	0.00256936	0.00280802	0.00872493	0.00810639	0.00563405	0	0.00615168	0.0036188
0	0	0	0.00357712	0.000424008	0	0	0.000340355	0	0	0.00566154	0.000924507	0	0	7.89086e-05	0.00385795	0	0	0.00459979	0	0	0	0.00504916	0.00226028	0.00246103	0.00167451	0.00045095	0	0	0	0	0.00505691	0.0101956	0.00347572	0.00816272	0.00778731	0.00147767	0.0042881	0.0073611	0.00309816	0.00165679	0.00535219	0.00356907	0	0.00281614	0.00506711	0.00741342	0.00381944	0.00300333	0.00597621
0.000783607	0	0	0.00109459	0	0	0.00200477	0	0	0	0.000728219	0.00666972	0.00101299	0	0.00300453	0.000510104	0.00212574	0.00648798	0	0	0	0	0.00624614	0.00443368	0.00157627	0.00398477	0	0.0029297	0.00156142	0	0	0.00242178	0.00274553	0	0.0048429	0.00322249	0.00503237	0.00785928	0.00926386	0.00118807	0	0	0.00359847	0.00393088	0	0	2.55698e-05	0.00633982	0.0114641	0.00603604
0	0	0	0	0	0.00253522	0.00423899	0	0	0	0	0.00268404	0	0	0.001803	0.000546785	0	0	0	0	0	0.00154069	0	0.00255901	0.00367843	0.00279829	0	0.00219309	0.00326407	0	0	0.00508512	0.00143875	0	0.0062881	0.00931063	0.00285776	0	0.00156848	0.000461782	0.00684554	0.00723915	0.00268121	0.00109619	0	0.00904507	0.00509619	0.00760557	0.00188433	0.00342975
0	0	0	0.0012605	0	0	0	0.00314869	0.00533332	0	0.00120684	0.00065418	0	0.00299101	0.00203457	0	0.00204357	0	0	0.00332234	0.00381757	0.00419659	0	0.000892248	0	0.00614856	0.00457313	0	0.00273612	0	0.00555487	0.00541539	0.00141505	0	0.00945924	0.00506675	0.00314077	0	0	0.00770948	0.00978096	0.00710677	0	0.00718165	0.00328272	0.00103484	0.0104714	0.00609114	0.0046923	0
0.00265498	0	0.00399112	0.00369943	0.000459464	0	0.000723574	0	0	0	0.00214397	0.00124607	0	0	0	0	0	0	0.00451131	3.84247e-05	0.00673918	0	0	0	0	0.00160373	0	0.00202989	0	0	0.00121757	0	0.000838713	0.0052173	0.00495398	0.00389047	0.00564732	0	0.000467777	0.000299903	0.00809589	0.0139561	0.00221292	0.00164705	0.000339894	0	0.00219604	0.00205537	0.00560948	0.00484062
0	0	5.83316e-05	0.00121131	0.00183003	0	0	0	0.000795841	0.00212593	0	0	0	0.00171462	0	0	0.00168614	0	0.000266772	0	0.00351351	0	0.00801646	0	0	0.00332708	0	0.000954997	0	0.00328085	0	0.00210935	0	0.00423078	0.00499774	0.00262708	0.00272534	0.00390877	0.00488925	0.00356789	0.0115057	0.01198	0.0110683	0.00951928	0	0.0110664	0.00544737	0.00599776	0.00412671	0.00229824
0	0	0	0	0	0	0	0	0	0	3.42016e-05	0	0	0.000983805	2.758e-06	0	0.00465746	0.00321585	0.00126844	0.00370939	0	0.00128444	0.00451638	0.00120668	0.00286389	0	0	0	0	0	0.000364438	0.00793482	0	0.000188402	0.00105466	0.00168365	0	0.00731894	0.0073144	0.000641302	0.000924402	0.00881825	0.001554	0.00542915	0.000473713	0.00667326	0.00941054	0.00474028	0.000714169	0.00429371
0.000254173	0.00339465	0.000214282	0	0	0.0013993	0	0.00452217	0.00339948	0.00323216	0.000470937	0	0	0	0	0.0018129	0.00399753	0.00502254	0	0	0.00126336	0.00158523	0.00418929	0.000149246	0	0	0	0	0	0	0	0	0.00217059	0	0.0019872	0	0	0.00642285	0.00726532	0.00499618	0	0.00261974	0.0022355	0.00240461	0.00542414	0.00737476	0.00535907	0.00112443	0	0.0118214
4.23507e-05	0	0.0038193	0.000350327	0	0	0	0.00118606	0.00112976	0	0.00264543	0	0	0.00338753	0	0	0	0.00175352	0	0	0	0	0	0.000176617	0	0.00029621	0.00340245	0	0.00272341	0.000724757	0	0	0.000725382	0	0	0	0	0.00373749	0.00788982	0.00656435	0.00110961	0.00103985	0.0087605	0.00870641	0	0.000619963	0.00306093	0.0068793	0.00821708	0.0071863
0.00302452	0.000741429	0	0	0	0	0	0	0	0	0	0	0	0.000113252	0	0	0	8.53901e-05	0	0	0	0.000921063	0	0	0.00403706	0	0	0.00348024	0.00212792	0.00708742	0	0.000963883	0.00207412	0	0.000971827	0	0.00178295	0	0.00155014	0.00182654	0.0052937	0	0	0.00260675	0	0	0.000115458	0.0040345	0.0078844	0
0.0039133	0	0	0	0	0	0	0	0.00276099	0	0.00229802	0.00153498	0	0	0	0	0.0023397	0	0	0	0	0.000477845	0	0	0	0	0	0	0	0	0.000756476	0.00355979	0.00989643	0.0046815	0	0.00334472	0	0	0.0028263	0	0.00551196	0	0	0.00167015	0.0015986	0.00352982	0.00614028	0.0074295	0.00533915	0.00282389
0.000403472	0.00377237	0.000368622	0.00457086	0.00427084	0.00181175	0	0	0.000646433	0.0008359	0.000195293	0	0	0	0	0.00194409	0.00240136	0	0.000177868	0	0.000908229	0.00218248	0	0	0	0.000449843	0	0.00135832	0.00244934	0	0	0.000131685	0.0043181	0.00143545	0	0	0	0	0.00665245	0.00366271	0.00600069	0.00305005	0	0.00227887	0.00517436	0.00786235	0.00814885	0.00575208	0	0
0	0.00485122	0	0.00275619	0	0	0	0	0.00171351	0.00433268	0.00264739	4.26782e-05	0.00111881	0	0.000487458	0	0.000531135	0	0.00168901	0	0	0	0	0.00221678	0.00377084	0.000825926	0	0	0	0.00149187	0.00190351	0.00571513	0.00185327	0	0.00148991	0.00510803	0	0.00399032	0.00260772	0.00239352	0.00399708	0.00343021	0.00518117	0	0.00375679	0.00954197	0.00302041	0.00530055	0.00215437	0
0	0.00305613	0	0.000185208	0	0	0	0	0	0	0.00105365	0	0	0.000831972	0	0	0	0	0	0	0	0	0.00239991	0.000431482	0.00108441	0.0018719	0	0.00158845	0.000671159	0.00669035	0.00427735	0	0	0	0.000932595	0.00283151	0	0.00562281	0.00610816	0.000378132	0.0011068	0	0	0	0	0.00344277	0	0.00122696	0.00665523	0.00244216
0.000603618	0.0036243	0.00036938	0	0.00110844	0.000837744	0.00221341	0.00172066	0.00328083	0.00125507	0.00509241	0.00125836	0	0	0	0	0	0	0.00127015	0.000997201	0	0	0	0	0	0.00339867	0	0.000239507	0	0.00397717	0	0	0	0	0.00269073	0	0	0.00174461	0	0	0.0020971	0.00276646	0.00149376	0	0	0.00535864	0.00103732	0.00368844	0.00626521	0.00192337
0.00323574	0	0.00589519	0.00420922	0	0.00154032	0	0.00364239	0.00522626	0.00237679	0	0.00933181	0	0	0	0.00474222	0.00270424	0.00195764	0	0.00370112	0	0.00196264	0	0.00346892	0.0033428	0.00224071	0	0	0	0.00396822	0.00163901	0	0	0	0	0	0	0	0	0.00104067	0	0.002599	0	0.000102855	0.00611803	0	0	0.000380294	0.00565115	0.00439343
0.0034236	0	0	0.000172747	0	0	0.0017883	0.00229097	0	0.00244057	0	0	0	5.72108e-05	0	0.00620688	0.000168672	0.000284236	0.00176574	0.0033749	0.00202597	0	0	0.00392729	0	0.00169088	0.0020862	0.00182154	0.00435865	0	0.000605679	0.00233835	0.0019306	0.00323888	0.00310028	0	0.00103399	0.000410161	0	0.0064191	0.00364706	0	0	0.00329955	0.00454775	0.000237663	0	0.000735145	0.00276715	0.00647357
0.000129005	0	0	0	0	0	0.000942182	0.00169892	0.000144964	0.00331383	0	0	0.000967561	0	0.00271542	0.00133421	0.00202677	0.000627976	0	0	0.000222332	0	0.00135973	0	0	0	0	0.0020906	0.000535449	0	0	0.00491719	0.00530106	0.0010001	0	0.00143832	0.00169081	0.000798948	0.00236753	0.00646028	0.00121343	0.000765425	0.00144352	0.00469857	0.00176291	0.00799366	0.00228467	0.00476004	0.00308546	0
0.000946932	0	0.000423556	0	0	0	0.000531631	0	0	0.0057059	0	0.000107851	0	0	0	0	0	0	0	0	0	0	0.00121106	0	5.47297e-05	0	0.0054568	0	0	0.00110038	0.00393976	0.0023791	0.00578874	0.000630153	0	0.00229054	0.000510361	0	0	0.00401948	0	0	0	0	0	0.0014745	0.00222769	0	0	0
0	0	0	0	0	0	0.00576154	0	0	0.000728672	0	0	0	0	0.00510647	0	0	0.00123338	0.0024464	0.00377192	0	0	0	0	0	0	0.0012966	0	0	0.00194308	0.00199355	0.00105081	0	0	0.00234241	0	0	0	0	0	0	0	0	0	0	0	0.00194124	0.000865454	0.00434106	0
0.00576045	1.52045e-05	0.00327638	0.00313054	0	0	0	0	0	0	0.00645885	0.0035502	0	0.00124403	0	0	0.00363333	0	0	0.00138121	0.00129704	0	0.00535557	0	0	0	0.0018654	0	0	0.00074205	0	0	0	0	0	0	0	0	0	0	0.00355035	0	0.00220358	0	0	0	0.00103989	0	0	0
0.00653239	0.00398089	0.00407689	0.00154422	0	0.00190453	0	0	0	0.000875275	0.000542088	0	0.00216476	0.00411436	0.00196667	0.00558699	0.0040342	0	0	0	0.00212011	0	0	0	0	0	0	0.00459734	0	0	0	0	0.00515349	0	0	0	0.00121316	0.000798128	2.48862e-05	0	0.00295767	0	0	0	0.00567936	0.00718471	0.00210128	0.00184685	0	0.00229286
0	0	0.00386356	0.00356653	0.00168021	0.00226785	0	0	0.000341721	0.00146776	0.00258227	0.0010045	0	0	0	0	0	0	0.00105978	0	0	0.00204669	0.00513256	0	0	0	0	0.00182238	0.00411237	0	0.00296465	0.00470573	0.00144762	0	0	0	0	0.00328952	0.00384667	0	0.00328624	0	0.000920196	0	0	0.000582288	0.00556763	0.00193453	0.00217888	0.00351568
0	0	0	0	0.00335928	0.0023595	0.00146147	0.00295052	0.00759964	0	0	0	0	0	0	0.000432259	0.0039224	0	0.00126127	0.000331259	0	0.0013511	0	0.00144293	0	0	0	0	0	0	0.00430062	0	0.00304948	0	0.00429147	0	0.0016173	0	0.00391967	0.00468427	0	0	0.00322301	0	0	0.0027397	0.00592687	0	0.00231953	0.00647001
0.00471207	0	0	0.00353831	0.00402984	0.00132952	0	0.00402986	0.00229455	0.00320411	0.00293542	0.00802563	0	0	0	7.39091e-05	0	0	0.00990127	0.00693071	0	0	0	0.00159441	0.00370772	0.00194479	0	0.00304227	0.000530126	0	0.00198249	0	0	0.000197987	0	0	0.00326694	0	0	0.00535103	0.0049326	0.0015693	0.000499889	0	0.00145798	0.00438523	0.00722397	0.00541132	0	0.000827143
0.00340528	0	0.000486712	0.00144065	0.00593203	0	0.00259483	0.00578592	0.00380989	0.00300007	0.00648165	0.00407181	0.00181334	0.00327744	0.00171104	0	0.00579304	0	0.00330666	0	0	0.00341185	0	0.00715466	0.00462392	0	0	0.00502047	0.000169946	0	0.0011212	0	0	0.00370509	0.0027293	0.00135753	0.00137234	0	0	0.000159453	0.00111027	0	0.00321326	0	0	0	0.00099938	0.000219597	0.000782898	0.00851643
0	0.00673479	0.00574877	3.49358e-05	0.00206952	0	0.00416973	0.00141772	0.00415647	0	0	0	0.000634516	0	0	0	0.00227872	0.00195489	0	0	0	0.00277209	0.00899236	0.00473159	0.00451651	4.01463e-05	0	0.00306282	0.00128195	0.00411651	0	0.00247403	0	4.08299e-06	0.00524776	0	0	0	0	0	0	0.000568584	0.00135065	0.00221193	0	0	0	0.000292284	0.000857589	0
0	0.00170579	0	0	0	0	0.00403635	0.000164758	0.00434903	0	0	0.0015399	0.000703082	0	0	0.000410988	0.00229189	0.0022806	0.00116057	0	0	0.000722902	0	0	0	0.00231315	0.00221343	0.00021454	0.00361213	0.000349927	0	0.000862398	0.00223455	0	0.0020788	0.00240979	0	0	0	0.000565808	0.00453097	0	0.00264247	0	0	0.00552288	0	0.00274684	0	0
0.00131488	0	0	0	0	0.00526907	0	0	0	0.00191864	0	0.00309138	0.0016217	0	0.00229173	0.00278066	0.000127879	0	0	0	0	0	0	0	0.00112528	0.00150405	0.00810121	0.00353757	0	0	0	0	0.000511107	0.00258406	0.00404889	0	0	0	0	0.00101358	0.00300622	0.00308334	0	0	0	0.00334059	0	0.00109978	0	0
0.00341811	0	4.59999e-05	0.000117703	0.00270125	0.00576423	0	0.0017682	0	0.00243967	0.00720343	0.000280592	0.00149516	0.00400558	0.00942029	0	0	0.00353754	0.00485934	0.000390772	0	0	0.00183408	0	0	0.000183426	0	0	0	0.00398604	0.00061625	0	0	0	0	0	0	0.000272293	0	0	0.000253627	0.000168228	0.00152757	0.00210482	0.0035542	0.00218953	0.00124838	0	0.000215166	0
0.00326881	0	0.000963649	0.00072087	0.000674867	0	0	0.0038026	0.000803896	0.0013083	0.001797	0	0	0.00305527	0	0	0.00410723	0	0.00281234	0.00222163	0.00338668	0.00123678	0.000956442	0	0	0	0	0	0	0.00109338	0.00531181	0	0.00416342	0	0	0	0	0.00621414	0.00369086	0	0.00121793	0	0	0.00144	0.00262618	0.00930046	8.17932e-05	0	0.00513333	0.00055234
0.00535735	0.00066834	0.00171022	7.24102e-05	0	0	0	0	0	0	0	0	0	0	0	0	0	0	0	0	0	0	0	0	0.00138922	0	0	0.00195336	0.00486952	0.00480102	0	0	0.0024554	0.00456674	0	0	0	0.000300865	0.00185911	0	0.0017308	0	0.000224477	0	0.000396413	0.00395727	0.00600626	0	0.00117318	0
0	0.00749889	0.00323447	0	0.000146024	0	0.00181117	0.00505827	0.00247986	0.000593538	0	0	0	0.00200649	0.00194675	0.00477855	0	0.00380154	0.000625479	0	0.00568131	0	0.00122413	0.00234835	0.000306044	0	0	0.00252039	0.00245919	0.00245955	0	0	0	0.00168625	0	0	0	0.00166784	0.00454399	2.11846e-05	0.0049312	0.00286121	0	0	0.00261923	0.000894017	0.00524533	0	0.00255459	0.000582187
0.00833661	0.00312445	0	8.50694e-07	0.00378663	0	0	0	0	0.00443248	0.000528845	0.00215111	0.000983767	0	0.000651137	0.00715904	0.00111117	0	0	0.00498987	0.00962586	0.00117803	0.0013199	0.00250359	0	0	0	0	0	0.000115689	0.00291008	0	0	0	0	0	0	0.00201396	0.00308616	0	0.000836002	0.000875644	0.0025253	0	0.00048289	0.00445733	0.0060398	0.000409942	0.000935461	0
0.000842692	0	0.00129094	0	0	0.000196963	0	0	0.000996973	0.00509229	0.00262998	0.000890746	0	0	0	0	0.000970601	0	5.48073e-05	0	0.00179896	0	0.0013218	0	0	0.000583534	0	0	0	0	0	0	0.00166294	0	0.00103867	0	0	0.00726403	0.0111143	0.00529479	0	0	0.0010204	0.0026487	0	0.00309077	0.0063079	0.00334522	0	0.00118213
0	0	0	0	0	0	0	0	0.00387386	0.00401689	0	0.00323389	0	0	0	0	0	0.00136384	0	0.00250733	0.000439285	0	0	0	0	0.00939833	0.00347636	0.00177749	0.00140683	0	0	0	0.000348287	0.000876053	0.00258444	0	0	0.00279204	0.00811422	0.00729691	0.00725117	0.000141008	0.00405085	0.000899202	0.00175523	0	0.00448318	0	0	0.000485483
0	0.00160002	0.00131664	0	0	0	0.000218964	0.000980764	0	0	0	0.00199759	0	0	0	0	0	0	0	0	0	0	0	0	0.00152582	0	0	0.00505789	0.00765601	0	0.00194031	0.00109463	0	0.00389679	0	0	0	0	0	0	0.00230138	0.000563494	0	0	0.00560509	0.000676303	0.00225329	0	0	0
0	0	0	0	0.0026846	0	0.00394477	0	0	0	0.00225818	0.0019969	0	0.00197438	0	0	0	0	0	0	0	0	0	0	0	0.00253235	0	0	0.00131232	0	0.00305317	0.0024572	0	0	0	0.00394945	0	0	0	0	0.00158084	0	0	0	0.00115169	0.00656767	0	0.00484515	0	0
0	0	0	0	0.00240627	0.00341111	0.00312714	0.00327942	0	0	0	0.00128387	0.00164289	0.0108156	0.00362667	0	0	0.000997369	0	0	0	0.0026283	0.00450249	0	0	0	0	0.00291371	0.00298874	0.00365137	0.00737741	0.00538822	0	0.00406329	0	0.000397087	0	0	0.000991722	0	0	0.00193886	0.000834946	0.00437911	0	0	0.00329979	0	0	0.00141395
0	0	0	0	0	0.00330486	0.00917178	0	0	0	0	0.00136926	0.00282295	0.00809581	0.00259289	0.00340703	0.00463759	0.00167311	0.000316308	0	0	0.000907927	0.00487568	0.00342903	0	0	0	0.00582748	0	0	0.00498469	0.00482851	0.0034352	0	0	0	0	0	0.0128453	0	0	0.00454367	0.00377055	0.00177863	0	0.0013288	0.00141824	2.94941e-05	0	0.000441262
0	0.00230044	0	0	0	0.00073556	0.00829482	0.00219549	0.00107382	0	0	0.00154733	0.00401472	0.00746044	0	0	0.000423529	0.000222509	0	0.00346086	0.00527447	0.00578015	0.00412618	0	0.00251041	0	0	0.00518398	0.00158581	0.00262393	0.00727331	0.00557965	0	0	0	0.00011827	0.00114727	0.00227532	0.00283313	0.000697196	0.00299896	0.000898297	0	0.000617595	0	0.000937981	0.00614714	0.00192602	0	0.00531186
0	0.00210282	0	0	0.000410024	0.000669932	0.0057204	0.00253564	0.0012281	0	0	0.00108835	0.000247084	0	0	0	0.00283836	0.00121625	0.00310689	0.00304693	0	0.00329218	0.00754705	0	0.00689618	0.00145153	0.003794	0.00882742	0	0	0.00222995	0.00167891	0	0.000382876	0.00125011	0.000621884	0.00204865	0.00514229	0	0.0038869	0.00636325	0.00138434	0	0.00381366	0.00202626	0.00199197	0.00683141	0.00172742	0.00232623	0.00285841
0	0.00153899	0.00376407	0	0	0.00104405	0.00266831	0.00148368	0.006964	0.00126785	0.00522754	0	0	0.00135936	0.000621322	0.000508673	0	0	0	0	0	0	0	0	0.000108092	0	0.0027532	0.000403011	0	0	0.000563894	0.000885333	0.00252076	0	0	0.00494698	0.00582531	0	0	0.00348079	0.00703925	0.00168035	0	0.00144819	0.00160022	0	0.00141679	0	0.00391281	0.00361517
0	0.00240817	0.00208951	0	0.00187114	0	0.000233399	0.00136639	0	0	0	0	0	0	0	0.00425072	0	0	0	0	0.00227395	0	0	0	0	0.00197583	0.0032573	0.00180407	0.00286315	0	0.00208262	0	0.00229993	0	0	0	0	0	0	0.000386566	0.00503021	0.000492807	0.00226376	0	0	0.00352722	0.0016297	0	0.00538378	0.000939362
0	0	0	0	0	0	0.00177701	0	0	0	0.000144557	0	0	0	0	0.00306074	0.00336965	0	0.00351427	0	0.00484904	0	0.00273074	0.00231247	0	0.00134519	0.00246615	0	0	0.00119522	0	0.000910479	0	0	0	0	0.000947754	0	0	0	0	0	0	0	0	0.0044719	0.00320344	0	0.00371219	0
0	0.00428663	0	0	0	0	0.00309018	0.000379955	0.000174451	0	0	0	0	0	0.00295603	0.00624482	0.00198777	0.00249705	0.00415625	0	0	0	0.00135767	0	0	0.00216732	0	0	0.00238553	0.000383258	0	0	0	0.000729521	0.000859569	0.00211355	0	0	0	0	0	0	0	0.00169269	0.00593159	0.00136652	0	0	0	0.00275743
0	0	0	0	0	0	0	0.00933881	0.00298617	0	0.00263922	0	0	0.00106277	0.00219704	0.000901133	0	0.00321277	0.000665332	0	0	0	0.0042331	0	0	0.0047354	0	0.00161571	0.00377042	0	0.00104909	0	0	0.000185985	0	0.00193966	0.00188507	0	0	0	0	0.00201879	0	0.00240049	0.0049145	0.00122584	0.00104321	0	0	0.0041493
0	0	0.00101932	6.58191e-05	0.00290113	0	0	0.00759794	0	0	0.000289025	0.00106697	0.0053709	0	0	0	0	0.00134426	0	0	0.0021039	0.00152509	0.00254021	0	0.00404525	0.00373097	0	0	0.00229594	0.00589291	0	0	0.000591202	0	0	0.000910531	0	0	0.00408011	0.000552625	0.00310234	0	0.00505414	0.00436857	0.00138538	0.00390429	0.00176668	0	0	0
0.00251361	0	0.00144495	0.00306388	0	0.00108974	0	0	0	0	0.00138816	0	8.83405e-05	0	0	0	0	0	0	0	0	0	0.000976132	0.000458116	0	0	0	0	0	0.000824191	0	0	0	0	0	0.00137878	0.00195745	0	0	0	0.00515988	0	0.00305222	0	0	0	0.00108049	0	0	0
0.00556229	0	0.000180977	0.00336202	0	0	0	0	0	0	0.00140393	0	0	0	0	0	0	0.000747625	0	0	0.000558953	0	0	0.00348379	0	0	0.00203582	0	0.00341605	0.00184207	0.000667677	0	0	0.0046074	0.00283421	0.000385999	0	0.00156791	0.0031449	0	0.00443934	0	0	0	0	0	0	0	0	0
0.00292917	0.00177949	0.00144916	0.00172827	0	0.00549065	0.00168372	0.000460904	0.000530593	0	0.00171283	0	0	0	0.0046256	0	0	0	0.00133532	0.00668598	0.00570604	0	0	0.00296071	0.00161615	0	0.000882264	0.00598509	0.000723924	0	0	0.000769112	0	0	0	0	0	0.00270269	0.00495768	0.00363615	0.00247471	0	0.000822032	0	0.00352053	0.00119248	0.00369252	0	0	0.00161907
0.000447473	0.00326632	0.00297564	0.0040919	0.000950423	0.00472096	0.00971377	0.00332746	0	0.001356	0.00118941	0	0	0	4.27271e-05	0.0040657	0.000630293	0	0.000410213	0.00529933	0.00863554	0	0	0	0.00115047	0.0028725	0.00225125	0.0048113	0.00075464	0.00362047	0.00039549	0	0	0	0	0.000739084	0	0.000695118	0	0	0	0	0	0	0	0.000110573	0	0	0.00179442	0
0	0.0014714	0.00524072	0.0038302	0	0.00374616	0.00713679	0	0.00363468	0.00202765	0.00596442	0	0.00663933	0.000131777	0.00383757	0	0	0	0	0.000773024	0.00471714	0.00941202	0	0	0	0.00184047	0	0	0.00454189	0.00695661	0	0	0	0.00445135	0.00176822	0.00257472	0	0	0	0.00194134	0	0	0	0.000206354	0	0.00229791	0.00610376	0.00868795	0	0
0	0	0.00137576	0	0	0.0033272	0.00403781	0.00351605	0.00762184	0.00350252	0.00485708	0.00168024	0.00152484	0.00565247	0.00434542	0	0	0	0	0	0	0	0	0	0	0	0.00104191	0.00161124	0.0123231	0.00734046	0	0.00408091	0.000404454	0	0.00108569	0	0	0	0.0027814	0.00162087	0	0	0.00343764	0.000459643	0	0	0.00129293	0	0.00257185	0
0	0	0	0	0	0	0	0.00221878	0.00416588	0	0	0	0.00223868	0.0030415	0.00483701	0.0016182	0	0	0.00138098	0.00165892	0	0	0	5.02179e-05	0	0.00751129	0	0.00188198	0.00113998	0	0	0	3.63317e-05	0	0.000518476	0.00309233	0.000263703	0.0016431	0.00638632	0.00374377	0.00998168	0.0039573	0.00530268	0.000958342	0.00325415	0	0	0.000187372	0.00662962	0
0	0	0	0	0	0.000748222	0	0	0.00749307	0.00491154	0.00853679	0.00133122	0.00762653	0	0	0	0	0	0	0	0.00267672	0	0	0	0	0.00763676	0	0	0	0.00366522	0	0	0.000523258	0	0	0	0.00124362	0.00131105	0	0	0.00180449	0.00185215	0.00145987	0	0.00130115	0	0.00294534	0.00331163	0	0
0	0.000196546	0.00110842	0.00502064	0	0.000198016	0.0013001	0	0	0	0.00730242	0.00529327	0.00264022	0	0	0	0	0.00135232	0.00168415	0	0.00276401	0.000444958	0	0	0.00669903	0.00104434	0	0	0	0.00383125	0.000122475	0	0.00134813	0	0.00190529	0.0055005	0	0.00667536	0	0.000474334	0	0	0.00736824	0.00607129	0.00749671	0.00751618	0.00336668	0.00296813	0	0
0.00104345	0	0	0.00330601	0.00356339	0	0.000617156	0	0.00685885	0.000412711	0.00290506	0.00297081	0.00510486	0.00762765	0.00205746	0.00297248	0.000749684	0	0	0.00187759	0	0	0	0	0.00339933	0	0	0	0	0.00137234	0.00651878	0.00616839	0.00616319	0.000672757	0.0114233	0.00761419	0	0	0	0.00214437	0.00223098	0.00141352	0.000819296	0.00249086	0	0.000351357	0.00150427	0.00234802	0	0
0.00156179	0.00559265	0	0.00568806	0.00380407	0	0	0	0.0104977	0.00257371	0.00495329	0.00165881	0.00142288	0.00783808	0.00531695	0	0	0	0.0010135	0.00385959	0.00691695	0	0	0.00241189	0.00186405	0.0028533	0	0	0	0.00452363	0.0010238	0	0.00109493	0.00294068	0.00486921	0.00426078	0	0.00439137	0.00354147	0.00455786	0.00147428	0	0.000236338	0	0.00146861	0	0.000957971	0.00698211	0.00198676	0
0	0.00262364	0.0019291	0.00271072	0	0	0.00583143	0.00686301	0.00522097	0.0026109	0.00481245	0	0.003606	0.00817152	0.00503833	0	0	0	0	0	0	0.00127186	0.000415714	0.00281143	0.00201418	0	0	0.00406794	0	0.00237072	0.00492513	0.00370505	0	0	0	0	0.00272154	0.00537191	0.00634643	0.00473853	0	0	0.00537247	0.00248302	0	0	0	0.0027089	0.00355377	0.000607338
0	0	0	0	0	0.00529579	0.00166315	0.00246255	0.00690317	0.00372207	0.00321245	0.00344462	0.00553023	0.00224858	0.00143359	0	0	0	0	0	0	0	0.00102429	0	0	0	0.000419848	0	0.00227597	0.000542498	0	0	0.00246628	0	0	0	0.00202758	0	0	0	0	0.00127659	0.00207976	0.00023678	0.00103155	0	0	0.00451407	0.0100126	0.000481179
0	0.000799868	0.00317557	0	0.00130771	0.0018839	0	0	0.00169026	0	0	0.00043272	0.0107485	0.00114562	0	0.00196226	0.00122658	0	0.00298005	0	0	0	0.00335935	0.00212642	0	0	0	0	0	0	0	0	0	0.000661988	0	0	0	0.00215172	0.00199906	0	0	0.00113824	0.00465691	0.00400983	0.00260135	0	0	0	0	0
0	0.00394193	0.00483915	0.00253882	0.00376692	0.0012559	0.00332078	0.00481965	0.00151766	0	0.00104871	0.00177468	0	0	0	0.00316491	0.00455813	0.000302013	0.00272173	0.00142029	0.000647962	0.00182147	0.0008955	0.00351259	0	0.00215786	0.00039788	0	0	0	0	0	5.95621e-05	0	0.00307046	0.0031041	0.000155934	0	0	0.00237279	0	0	0	0.0037115	0.00262166	0.00187761	0.00675702	0.00633168	0	0
0	0.00369102	0	0.000255709	0.00222098	0.00353861	0.00251053	0.00242142	0.00232559	0.0114366	0.00818429	0.00727354	4.40791e-05	8.25376e-07	0.000502127	0	0.00532418	0.00182783	0	0.000646142	0.00352705	0.00657906	0	0	0.00375726	0	0	0.00438288	0.00458986	0	0.00333015	0	0	0	0.00388498	0.00749671	0.00173445	0	0.00214364	0.0048842	0.000911346	0	0	0	0	0	0	0.00503057	0	0
0.000328056	0.0103586	0	0	0	0	0.000677579	0.00182521	0.00235757	0.00957327	0.00363655	0.000160054	0	0	0.000790722	0	0.000598845	0.0038059	0	0.00373831	0.00625271	0.00906622	0.000509098	0.00191373	0.000858053	0	0	0.00211031	0	0	0.0026296	6.48637e-05	0	0.00104123	0.00124446	0.00447484	0	0	0	0	0.00291145	0.00172207	0	0.00133771	0	0	0	0.000464673	0.000754441	0.00161916
0.0046614	0.0049505	0	0	0.00383971	0	0	0	0.00486321	0.00158223	0	0	0	6.36332e-05	0	0	0	0.000478807	0.00223524	0.000225285	0	0	0	0.00361139	0	0.00224314	0.000284694	0.00223377	0	0.00408347	0.00206729	0.00414294	0	0.000252177	0	0	0.002009	0	0.000850275	0	0.00188935	0	1.03062e-05	0.00262156	0	0.000995114	0.00057524	0.00215744	0.00431161	0
0.00307029	0	0.00289285	0.00535649	0.00556316	0.000493203	0	0	0	0.0014945	0.0018892	0	0	0	0	0	0	0.000589148	0	0.00207076	0	0	0.00202812	0.000138371	0	0	0	0	0.00775302	0.00450329	0.00285129	0.00173754	0	0	0	0	0.000128218	0	0	0	0.00718044	0.00290303	0	0	0	0	0.00340788	0	0.000134803	0
0.00469197	0	0.00234357	0.00754938	0	0.000557655	0	0	0.00406485	0.0078242	0.00808316	0	0.000185472	0.00104637	0	0.000659978	0.00259155	0.000248154	0.00398325	0.00548533	0.00186303	0	0	0	0	0	0	0	0.00309379	0.00208863	0	0	0	0.00346066	0.00268009	0	0	0.000922539	0	0	0.00810849	0	0	0	0	0	0	0	0	0.00194177
0.00360535	0.00214493	0.00336238	0.000506755	0	0.00281371	0	0	0	0.00188489	0.000731303	0	0.00362419	0	0.00499816	0.00577898	0	0	0.00696867	0	0	0.00468979	0	0	0	0	0	0	0	0.00321829	0	0.00165062	0.00175276	0	0	0	0.000218375	0.000758095	0	0	0	0	0.00233248	0	0	0	0	0	0	0.00485088
0.00108264	0	0	0	0	0	0	0.000671705	0.00383833	0.00225706	0	0.00241933	0.00141449	0.00174272	0.00209482	0.000740916	0	0	0.00137768	0	0.00155776	0	0	0	0.00434272	0	0	0.00307335	0.00805889	0	0	0.000656607	0.00258212	0	0.00120752	0	0	0.00134527	0	0	0	0	0	0	0	5.70201e-05	0	0	0.00175222	0.00341056
0.00164014	0	0	0.000905607	0	0	0	0.00547835	0	0	0	0.00192879	0	0	4.47695e-05	0	0	0	0.00321896	0	0.00054674	0.0016557	0.000683776	0.0047474	0.00742865	0.00926429	0	0.000626306	0.00295815	0.000585959	0	0.000781514	0	0.00278246	0	0.00437765	0	0	0	0	0	0	0	0	0	0.00791533	0	0	0	0
0.00383017	0	0	0	0	0	0.00258423	0	0	0.00367963	0.00229913	0.000799943	0	0	0	0	0	0	0	0	0.000651743	0.00663253	0.00133399	0.000180577	0.00100682	0.00281346	0	0.00249776	0	0.00313195	0.00309132	0	0.00267078	0.00785371	0.00444801	0.00289528	0	0	0	0	0.00136064	0.00309797	0.00140898	0.0063917	0.000120758	0.00470132	0.00659044	0.0117487	0	0
0.00596556	0	0	0	0.00404008	0	0	0	0	0.00614318	0.00407134	0.00164336	0	0.0024974	0.00184037	0	0	0	0	0	0.00433221	0	0.0019714	0.000965175	0	0.00204407	0.00399341	0.00988826	0.00114831	0.00110745	0	0	0.000932877	0	0	0.000240782	0.00212108	0.00277017	0.000282086	0	0	0	0	0	0	0	0.00124947	0	0	0
0.00612216	0	0	0.0041213	0.00106286	0.00191302	0.000599559	0.00233445	0.00311725	0.00795961	0.00541031	0.00153426	0.00217516	0.00206704	0.00184625	0	0.00258474	0	0	0.00418997	0.00451415	0	0.00270507	0.00961412	0.00584005	0.00171985	0.000317017	0	0.00263913	0.00236796	0.007107	0.00673097	0	0	0	0	0.00173915	0	0	0	0	0	0.0011297	0	0	0.00372735	0.00147876	0	0	0
0.00649977	0	0	0	0	0.00451941	0	0	0.00671014	0.00751369	0.00609649	0.00124618	7.79482e-05	0.00659306	0	0	0.000666254	0	0.00501789	0.0085618	0	0	0	0	0	0.00332836	0.00562	0	0	0	0.00784225	0.00544005	0	0	0	0	0.00994352	0	0	0	0.000527791	0	0.00651717	0.00374342	0	0.0033655	0.000230106	0	0	0.000668775
0.00348626	0.00246452	0	0	0	0	0	0	0.0022099	0.00318382	0.00762969	0.00844981	0.00182112	0.0028203	0.000896736	0.000172907	0	0	0	0.00127123	0.00262702	0.00154148	0	0	0.000869296	0	0.00586558	0	0.00249062	0.00371235	0.00714913	0.00424036	0.00279625	0.000903712	0.00259932	0.0017263	0.00242086	0	0	0.00037627	0	0	0	0.000838598	0.00496569	0	0.00328777	0	0.00493738	0.003027
0.00139496	0.00224118	0.00170112	0.00172494	0	0	0	0	0.00205739	0	0	0.00206678	0.00190421	0.00184847	0.00357245	0.00278875	0	0	0	0.00229788	0.00043153	0	0.00396346	0.00493372	0.0033697	0	0.00152038	0	0	0	0.00027644	0.00103742	0.00597627	0.00129712	0.0055099	0.00444961	0.000743653	0	0	0	0	0	0	0	0	0.00266911	0.00666889	0.00195108	0.00317565	0
0	0	0.00308833	0	0	0	0.00192186	0.00529635	0.00663919	0	0	0	0.00262799	0.00436082	0.00283134	0.00484708	0	0	0	0	0	0	0	0	0.00512942	0.00579663	0.00211484	0	0	0	0.00274371	0.000385815	0	0.00257952	0.00656557	0.00974225	0	0.00406069	0	0	0	0	0	0	0	0	0	0.00158797	0	0.00150673
0	0.00295799	0	0	0	0	0	0	0.00448581	0	0	0.00705016	0.000703441	0.00123848	0.00437735	0	0	0.00412228	0	0	0	0	0	0	0	0.00292077	0	0	0	0	0	0	0.00220122	0.00225935	0.00592877	0.00015048	0.0025928	0.00219076	0.00364145	0.00157569	0	0	0	0.00576984	0.00345745	0	0.00250141	0.000438278	0	0.0035184
0.00386505	0.000336897	0.00662006	0.00315173	0	0.000856242	0	0.00189505	0.000916329	0	0	0.00368597	0.00294584	0	0	0	0	4.53872e-05	0	0	0	0	0	0.000721309	0	0	0	0	0	0	0	0	0.000946258	0.00287668	0.00648293	0.000758171	0	0	0	0.00156047	0.00447626	0	0.000333992	0.00584735	0.00043756	0	0	0.00531686	0	0.00293865
0.00203288	0	0	0.00514	0.0011389	0.00173993	0.00545784	0.000285106	0	0	0.00399891	0	0	0	0	0	0	0	0	0	0	0	0	0	0	0	0	0	0	0	0	0	0.00332775	0	0.00359236	0	0	0	0.00467744	0	0.0057822	0	0.00600802	0.00358924	0.000434178	0	0	0.00197343	0.00194516	0
0	0.0017697	0.00805206	0.001749	0.00713626	0.00926549	0.00435714	0.00521119	0	0.00300515	0.00202061	0.00118403	0.00457395	0.00133791	0	0	0	0	0	0	0	0	0	0	0	0	0	0	0	0	0	0	0	0	0	0	0	0	0	0	0	0.005516	0	0.000736429	0.000532956	0.0045456	0	0.00121802	0	0
0.00147306	0.00583933	0.0133042	0.00591684	0.0025119	0.00495699	0.00405675	0.00164487	0	0	0	0.0036186	0.00125599	0.0111076	0.0138326	0	0	0	0	0	0	0	0	0	0	0	0	0.00281207	0.00179842	0	0	0	0	0	0	0	0	0	0	0	0.00670786	0	0	0.00213327	0	0.00580975	0.00378536	0.00197765	0	0.0025646
0.00468221	0.00310989	0.00128298	7.28744e-05	0	0.00866261	0.00576821	0	0	0	0	0	0	0.0060903	0.00686911	0	0	0.00304562	0	0	0	0	0	0	0.000406323	0	0	0	0	0	0	0	0	0	0	0	0	0	0	0	0.000576267	0	0	0.00861899	0	0.000155181	0.00151473	0	0	0
0	0.000355153	0.00354617	0.00738544	0.00783108	0.00345102	0	0.00150236	0	0.000124525	0.000820018	0.00601224	0.00151996	0.00867127	0.00604307	0	0	0	0.00105316	0	0	0	0	0	0	0	0	0	0	0	0	0	0	0	0	0	0	0.000695522	0.00146013	0.000954072	0	0	0	0	0	0	0.000693925	0.0016971	0.00176401	0
0	0	0.00753509	0.0092329	0.00732532	0	0	0.00535024	0.0046991	0.00809314	8.19671e-05	0	0.000640341	0.00485397	0.00539787	0.00113515	0	0	0	0	0	6.41903e-06	0	0	0	0	0	0	0	0	0	0	0	0	0	0	0	0	0	0	0.000933743	0	0	0	0	0	0	0.00290265	0.000571298	0
0.000734026	0	0	0	0.0130119	0.00546772	0.00205966	0.00487171	0.00864691	0	0	0	0.00259653	0.00456795	0.00528886	0	0	0	0	0.00118262	0	0	0.00302941	0	0	0	0	0	1.37444e-05	0.00327497	0	0	0	0	0	0	0	0	0.00097942	0	0.00261758	0	0	0	0	0	0.00212031	0	0	0.00559977
0.00120032	0	0.00853036	0.00252084	0.000760763	0.00208687	0.00377271	0	0.00376869	0.00284184	0.00998016	0	0.000765829	0	0.00875769	0.00227506	0	0.00193691	0.00559436	0.00243826	0	0.00270186	0	0	0	0	0	0	0.00427533	0	0	0	0	0	0.00215577	0.00544396	0.00120235	0	0	0	0	0.000244269	0	0.00259787	0	5.84076e-05	0.00303025	0.00433382	0.00155797	0
0.00335929	0.00689545	0.00556289	0.00554733	0.000236652	0.00437854	0.00600756	0.00669761	0.00449672	0	0.00990472	0.00398763	0.00580218	0	0.00791059	0.00283838	0.00152502	0.00149105	0.00759044	0.00923474	0.00598533	0.00556675	0	0	0	0	0.00355216	0.00270704	0.00157178	0	0	0	0	0	0	0	0	0.000203137	0	0	0	0	0	0.00529843	0.00250723	0.00201401	0	0	0.00270227	0.00500348
0.00320769	0.00457228	0.00158247	0	0.00187615	0.00954587	0.0053345	0.00479903	0.00514999	0.00209604	0.00740479	0.00645489	0.00145033	0	0	0	0.000590915	0.00144819	0.00681392	0.00585969	0.00190998	0	0	0	0	0	0	0	0	0	0	0	0	0	0	0	0	0	0	0.000475828	0.0011327	0	0	0	0	0	0	0	0	0.00915468
0.000971992	0.00129072	0.0028229	0.00391969	0.00117405	0.00814545	0.00212131	0	0	0	0	0.00386936	0.00261489	0	0.00342321	0	0	0.00166541	0.00821432	0	0.00283451	0	0.00161436	0	0	0	0	0	0	0	0	0.0029837	0	0	0	0	0	0	0	0.00649204	0.00971714	0.00374401	0	0.000212425	0.00462393	0.000632918	0	0.000617354	0.00283512	0.00774341
0	0.00215031	0.013026	0.00656983	0.00306664	0.00239862	0	0	0.00186263	0	0	0	0	0.00978361	0.000852051	0	0	0	0.00335653	0	0.00160415	0.00745434	0	0	0	0	0	0	0	0.00752798	0	0.00242354	0.00144679	0	0	0	0	0.00049438	0	0.00386649	0.00427595	0.00640123	0.00168328	0.00569685	0.00243007	1.17055e-05	0.00631621	0	0	0.00455345
0.00302721	0.00133608	0	0	0.00680334	0.00540723	0	0.00075625	0	0	0	0	0	0.00814404	0.00360574	0.00294788	0	0	0	0	0.00296721	0.0040983	0	0	0.00184638	0.00288346	0.00205728	8.86477e-05	0.0012775	0.000553425	0.000720237	0.0059838	0.00618197	0.00533851	0.000472329	0	0.00190707	0.00490408	0	0	0	0.00553881	0	0.0033845	0	0	0.0070659	0	0.00317362	0.00567335
0.00540955	0	0	0.00428467	0.00483536	0.00644949	0.00452007	0	0	0	0	0.00203672	0.00014758	0	0.00299937	0.00607426	0.00480366	0.0106093	0.00268645	0.00043921	0.00191715	0.00557014	0.00375967	0.00286316	0.00223137	0.00139676	0.00560957	0.00426085	0.011082	0.00398017	0.00544853	0.00438347	0.00252079	0.00360613	0.0060229	0.00716927	0.00359292	0.00477604	0	0	0	0.00218981	0.0106242	0.0072077	0.00315505	0.000724773	0	0	0	0.000691352
0	0	0	0.0058411	0	0	6.3986e-05	0	0.00144715	0.00208037	0.00250459	0.000755506	0.00458916	0	0	0	0.00231686	0.00924368	0.00838581	0.0103437	0.00357801	0	0.00132323	0.00185032	0	0	0	0	0.000914049	0.000648283	0.0017324	0.00381356	0.00844593	0.00720529	0.00417008	0.000291158	0.00190102	0.00363212	0	0	0	0.00498909	0.00315668	0.00463132	0.00431516	0.00329357	0.00602555	0.0040437	0.000136472	0.00292363
0	0.00163675	0	0.000950988	0	0	0	0	0.00479435	0.00187974	0	0.00327091	0.00181593	0	0	0	0	0	0.00162877	0	0.000655304	0.00491485	0.00676716	0.00132317	0.00297267	0.00253733	0	0	0	0	0	0	0.00393971	0.00524673	0	0	0.000916736	0.00456425	0	0	0.000567018	0.00298991	0.00446781	0.00236251	0	0	5.42149e-06	0.000677227	0	0
0	0	0	0.00115728	0	4.99513e-05	0.00494414	0.0024613	0.0108207	0.00130825	0	0.000885942	0.00609411	0.00532627	0.00125885	0	0	0	0	0	0.00422183	0.00678747	0.00994392	0.00684354	0.00641796	0	0.00271815	0.00533705	0.000328197	0	0	0.0036445	0.00656005	0.00331555	0	0.000724975	0	0.00200487	0	0	0.00378182	0.00112138	0.0045819	0.000880858	0.000750987	0	0	0.000328834	0	0
0	0.000722421	0	0	0	0.00328101	0.00122709	0.00502193	0.00416508	0.00327915	0	0.00382312	0.00554585	0.0129204	0.00149834	0	0	0	0	0.00601068	0.0110054	0.00218806	0.0124282	0.00471339	0.00940519	0	0	0.000792663	0	0	0.00228615	0	0	0.00277613	0.0104041	0.00833984	0.00233922	0.00114683	3.60549e-05	7.46534e-05	0.00233552	0.00551323	5.44174e-06	0.00303999	0.00209371	0.000725014	0	0	0	0
0.0054556	0.00367216	0.00118765	0	0.000253227	0.000410686	0	8.63859e-05	0.00835929	0.0023602	0	0.00376826	0.00638056	0.00605901	0.000562175	0.00243124	0.0031926	0.000238635	0.00087968	0.00724492	0.00213727	0	0.00944572	0.0041107	0	0	0	0.00283212	0	0.00138746	0.00589012	0	0	0.00179307	0.00317768	0.000398613	0.00479365	0.00218315	0	0.00111098	0.00445252	0.00568187	0	0.00541461	0.00497849	0.0110046	0.0044395	0.0010943	0	0
0	0.000450523	0	0	0	0.000356991	0	0	0.00263144	0.0037698	0	0.00654711	0	0	0	0.00147964	0	0	0	0.0109407	0.0016971	0	0.00343295	0.00103229	0	0	0.00395308	0.00818334	0.00644966	0.000901025	0.00914004	0.00510152	0.00437757	0	0.00049204	0.00657308	0.00575281	0	0	0	0.00476251	0.00983334	0.00108244	0.00250887	0.00664373	0.00668256	0.00232091	0	0	0
0	0	0	0	0	0	0.00562849	0.00188526	0.00285317	0.00410994	0	0	0.00245908	0.00540445	0	0.000509883	0	0	0.00638075	0.00791531	0	0	0	0.0012962	0	0	0.00100732	0.000141823	0.00836962	0.00219535	0.00609021	0.00182248	0.00379802	0.000115699	0.00470884	0.00356607	0.00826205	7.28137e-05	0	0.0044718	0.00214662	0.000519019	0.00674134	0.000202808	0.00183029	0.0106631	0.00486746	0.00271478	0	0.00712225
0.000204744	0	0	0	0	0.00535465	0	0	0	0.00207495	0.00298974	0	0	0.00361549	0.00690139	0.00118089	0	0	0.00417553	0.000476735	0	0.00030721	0	0	0.00763645	0.000385418	0	0	0.000593214	0.00264259	0.00437005	0.00996067	0.00035284	0.000446466	0.0118576	0.0121054	0.0198561	0.00675622	0.00314414	0.00557219	0.00605022	0	0.00925623	0.0124626	0.00521621	0.00793888	0.00349961	0.000680611	0.0045414	0.00012169
0.00345601	0	0	0.000198011	0	0.00230884	0.00423577	0	0	0.00730852	0.0106023	0.00761431	0.00200054	0.0030923	0.00356778	0	0.0018441	0	0	0	0	0.00254672	0.00282744	0	0	0.00115927	0	0	0	0.00209282	0.00515998	0.00768662	0.00383915	0.00015741	0.00847141	0.0102607	0.0159953	0.00816649	0.000330721	0.000319998	0.0122886	0.00328193	0	0.00448164	0.00525032	0.00164028	0	0	0.00160778	0
0.00549702	0.00210525	0	0	0	0.000860104	0	0	0	0.00442388	0.00990473	0.000649834	0.0018287	0.000435527	0.0019506	0.00435484	0	0	0.000399796	0	0.00468466	0	0.00187057	0	0.00456583	0.00215461	0	0.00149207	0.00404119	0.00695845	0.00934579	0.00769741	0.00925279	0.00756091	0.00792001	0.00480343	0.00129449	0.00762108	0.00999019	0.00110225	0.00811593	0.0110192	0.0034548	0	0.000568474	0.00823478	0.00971424	0.00580767	0.00784056	0.00149981
0.00365766	0.00729403	0	0	0	0	0	0	0.000106789	0.00532883	0.00615378	0.000680553	0.00330322	0.00600356	0.00223453	0	0	0	0.00280793	0.00223033	0.00548621	0.00447246	0.00367236	0	0	0	0	0	0	0.00156288	0.00539022	0.00857747	0.00378292	0.00374124	0.00308414	0	0.0015612	0.00384342	0.000163588	0	0.00298644	0.0117128	0.0057408	0.00501445	0.000536077	0.0047625	0.0112841	0.0055797	0.0113243	0.00642628
0.00792563	0.00687144	0	0	0.00302156	0.00579788	0	0	0	9.4741e-05	0.0124179	0.00161944	0	0.00193033	0.00483305	0.00143461	0	0	0.00378502	0.00286857	0.00357667	0	0	0.0023737	0.00153354	0.00349792	0.00118469	0	0.00112822	0.00158234	0.00512946	0.0068729	0.0040544	0.00808516	2.65167e-06	0.00291896	0.00713874	0.00558281	0	0.00450049	0	0	0.00102121	0.00621722	0.00811109	0.00514565	0.00735421	0.011184	0.0114456	0.00395254
0.00524389	0.00792173	0	0	0.000555425	0.000435088	0	0	0.00427946	0	0.00239133	0.00557032	5.26823e-05	0.00169133	0	0.000100262	0	0.00393635	0.00160902	0	0	0	0	0	0.000422322	0.000478843	0.00145156	0.00504815	0.00325647	0	0	0.00647561	0.00552033	0.00743054	0.00232262	0.00690384	0.000273807	0	0	0.00344836	0.00221782	0.00260606	0	0.00486291	0.00963159	0.002646	0	0.00294414	0.00864175	0.00576499
0.0070601	0.00272879	0.00415815	0.000824397	0	0.00154383	0.00042823	0.000222299	0.00787359	0.000921448	0.00261833	0.00200133	0	0	0	0	0.0028333	0.0030903	0.00358542	0.00373656	0.00740327	0.00417185	0	0.0016702	0.00515057	0.000616559	0.00216789	0.000960273	0.00489604	0.00257615	0.00416192	0	0.0018719	0.00277911	0	0	0.000868366	0.00207228	0.00316417	0	0.0017714	0.00586522	0.00240304	0.0092359	0.000346271	0	0	0	0.00597058	0.000883469
0.00360142	0.0039343	0	0	0.00188178	0.00755256	0.00476045	0.00408117	0	0	0.00142312	0.000257229	0	0	0.00351278	0.00515742	0	0	0.000319066	0.00378925	0.00225808	0.00456889	0	0.0060493	0	0.0014268	0	0	0.00830463	0.00815314	0.00602148	0.00864182	0.00829802	0.00870365	0	0	0	0.00438013	0	0.00283876	0.00550519	0.00699751	0.00177712	0.00401951	0	0	0	0.000875509	0.00476784	0.00317508
0.00326062	0.0051298	0	0	0	0	0.0031753	0.00179223	0.00102629	0	0.000937665	0	0	0	0	0.00286097	0	0.00243338	0.00408774	0	0	0	0	0.00178986	0	0.00294901	0.000308559	0	0	0.00512222	0.00301756	0.00745734	0.00138168	0.00215179	0	0	0	0	0	0.00301249	0.000963423	0.00330025	0.0037736	0.000898372	0.00159402	0	0.00230576	0.00226682	0.00855314	0.00848334
0	0.000213825	0.00505711	0.00486164	0	0	0.00310486	0.00344866	0.00267601	0	0	0	0	0	0	0.000127938	0.0031312	0.000955483	0.00383228	0	0	0	0	0.00553641	0.00111784	0	0	0.00119129	0	0.000143813	0.00647944	0.00107209	0.00748187	0	0	0	0	0.00286922	0.00369817	0.00294172	0	0.000585699	0.00372785	0	0.0041615	0.00613481	0	0.0018134	0.00559115	0.0101453
0	0	0	0.00167422	0	0	0.00329181	0.0036719	0.00580968	0.00148157	0	0	0	0.00810239	0.00344542	0	0.000832585	2.74366e-05	0	0.00167848	0	0	0	0.000465174	0.00134534	0.00188052	0	0.00319258	0.00338786	0.000787688	0.00485823	0	0.000921762	0	0	0	0.000820737	0.00581864	0.0113038	0.0012207	0	0	0	0	0	0	0	0.00852496	0.00873669	0.00983829
0	0	0	0.0031647	0	0	0	0.00025307	0.00391603	0	0	0.000701811	0	0.00273341	0.0012019	0	0.00320591	0	0.00189881	0	0	0	0	0	0.00239801	0	0.000755705	0.0102229	0	0.00120914	0.00249248	0	0	0.00486504	0.00117407	0.000178821	0	0	0.0017775	0	0	0	0.00148913	0.00163963	0	0	0.00139421	0	0.00330241	0.0105351
0.000468211	0.0014822	0	0	0	0	0	0.00013003	0.00115766	0.00231123	0.0044834	0.00730603	0.00656636	0	0	0.000277627	0.000598715	0	0.00289232	0.000885645	0	0	0	0	0.00422587	0.000577044	0	0.00376024	0.00432531	0.00661296	0.00184879	0	0.000206378	0.00470085	0	0.00206335	0.00802176	0.0054872	0	0	0	0	0	0.00230311	0	0	0	0	0.00824218	0.00588242
0.00546325	0.005306	0.00334431	0	0	0	0.00254805	0	0	0	0	0.000312417	0.0033379	0	0	0.000252774	0.00277415	0	0	0	0	0	0	0.00145512	0.00381321	0.00195097	0.0035915	0.00747903	0.000743376	0	0	0	0	0.00554143	0.0058237	0.00199175	0.00311747	0.00529551	0.00506084	0.00103005	0.000587186	0	0.000260005	0.00122483	0.0043658	0	0	0.00358471	0.00541706	0.00363695
0	0	0	0	0.00019251	0.00261023	0.0123365	0.000991251	0	0	0	0.00458469	0.00568717	0	0	0	0.00682507	0	0.00273664	0	0	0	0	0	0	0	0.00379467	0.00311763	0	0.000863395	1.0605e-05	0	0.0043568	0	0	0.00261419	0.00128959	0.000784699	0.00169086	0	0	0	0.00190771	0.0018941	0.0013766	0.00248206	0.0056325	0.000363763	0	0
0	0.00170071	0	0	0	0	0	0	0	0	0.0032735	0.00979913	0.00029167	0	0	0	0	0.000521858	0.00101421	0.00356289	0	0.000170655	0.0025496	0	0	0	0	0	0	0	0.00919135	0	0	0.00262241	0.00484822	0.00184149	0	0.00163207	0.00441778	0	0	0	0	0.00286664	0.00331618	0	0	0.00202658	0.00732884	0.00115773
0.0061059	0.00552297	0.00463563	0	0	0.000577778	0	0	0	0.000460973	0.00568937	0	0	0.00203663	0.000731384	0	0	0	0	0.00273215	0	0.00565592	0.00345576	0.00511302	0.00277952	0	0	0	0	0	8.17223e-05	0	0	0.00211205	0.00482336	0.00603501	0.00378271	0.0054855	0.00220138	0.00203388	0.00139813	0	0	0	0.00309494	0	0	0	0.00631643	0.0103966
0.00639197	0.00125685	0.00159037	0.00149132	0.00208233	0.0025696	0	0	0	0	0	0.000520061	0.00168784	0	0	0	0	0	0	0.00266789	0	0.0052895	0.00390731	0.00104013	0.00204247	0	0	0	0	0.000898493	0.00188638	0.00547764	0.00398832	0.00238637	0.00204211	0.00372433	0	0.00160985	0.00630155	0	0.00109971	0.00523156	0.000777689	0.00389668	0.00342731	0	0	0	0.00907583	0.00660682
0.00686338	0	0	0.000957908	0.0081139	0	0.0036901	0	0	0.00309778	0	0	0	0	0	0	0	0	0.00026964	0.000211543	0	0	0	0	0.00157832	0	0.000438307	0.00109528	0.00731283	0.00283009	0.00293228	0	0.00727031	0.000377107	0	0	0	0	0.00200265	0	0	0.00510787	0.00252203	0.00160687	0	0.00101569	0.00527697	0	4.05869e-05	0.00107752
0	0	0	0.0095512	0.00374901	0.00152484	0.00216794	0.000147059	0	0	0	0	0	0.00132122	0	0.00186413	0.000160842	0.0018452	0.000832277	0.00106074	0	0	0.00265222	0	0.0037457	0.00122509	0	0.00190205	0.00497183	0.00372644	0.00228693	0	0.00277427	0	0.00116086	0.00406803	0.0055752	6.92792e-05	0	0	0.00416022	0.0060402	0.000930308	0.00304964	0.00153142	0.00192248	0.00390671	0	0	0
0	0	0.00384672	0.00572895	0.000874398	0	0.00714353	0.00138151	0.00166636	0	0	0	0.00100834	0	0.00545157	0.00241727	0	0	0	0	0.000805754	0	0.0016272	0	0	0	0	0.000662108	0	0.00157255	0.00465482	0	0.00457664	0.00108431	0.00447777	0.00866234	0.00316123	0	0	0	0	0.00321007	0	0.00474956	0.0018391	0	0.00329856	0	0	0
0.0062598	0.0023948	0	0.000902304	0.00285593	0.00695844	0.00614247	0.0019783	0	0.000267901	0.000729978	0	0.00415784	0	0.00442773	0.00428549	0	0.00430007	0.000529505	0	0.000726356	0.00734885	0.00122093	0.00314867	0.00414764	0.0045779	0	0	0.00842524	0.00363054	0.00555503	0	0.00770976	0.00493787	0	0.00558075	0.00467339	0.00305063	0.00918723	0.0085358	0.0046467	0.00419902	0.000496954	0	0.000601581	0.00449154	0.00897196	0	0	0
0	0	0	0	0	0	0	0.0028242	0.00372768	0.00288164	0	0.00102293	0.00283715	0	0	0.00331249	0.00717522	0.00182693	0.00407299	0.00212862	0.00137657	0.00392328	0.00194164	0.00448655	0.00606274	0.00708522	0	0	0.00137208	0.00713426	0.000678506	0	0	0.000313648	0.00415347	0.000109036	0	0	0.00553089	0.00315648	0	2.46212e-05	0	0	0.00498225	0.00408075	0.00665161	0.0018119	0.00251277	0
0	0	0.00455067	0.00156689	0	0	0.000152517	0	0.00234106	0.0041835	0.00108472	0.00512273	0.0013019	0	0.00309998	0.00414406	0.00935135	0.00178215	0.000499901	0.00263585	0.00505537	0	0.00328742	0.00315396	0.00166283	0.000231034	0	0.000540547	0	0.000916103	0	0.00184642	0	0	0.000564737	0	0	0.0003353	0.00573454	0.00136496	0	0.0023202	0	0.00372277	0.00416654	0.00352618	0.00329474	0	0.0015147	0
0	0.000179793	0.00488697	0.00139623	0.000315499	0	0	0	0	0	0.00373479	0.0025127	0	0.0042887	0.00279682	0.00185719	0.00311556	0	0	0.0026664	0.00108582	0	0.00201341	0	0	0.00129313	0.00573938	0.00173795	0	0	0	0	0.00706927	0.00203731	0.004395	0.00233245	0.00366734	0.00741054	0.00401094	0.00343973	0	0.010792	0.00151786	0.000148458	0	0.00331945	0.00205645	0	0.000804245	0.00292047
0.000745393	0.00813313	0.00822037	0	0.000759801	0	0	0.00053324	0	0	0.000292431	0	0.00606222	0.00516755	0.00182015	0	0	0.00292687	0	0	0	0	0.00260829	0	0	0.00118712	0.00445241	0	0	0	0	0	0.00668423	0	0.00651498	0.00622505	0.00359784	0.00348074	0.00158161	0.00223837	0	0.00498893	0.00761914	0	0	0	0.00433766	0.000574261	0	0
0.000124785	0.00589387	0.00878598	0.00238084	0.00563707	0	0	0.00180844	0	0	0	0.00763249	0.00778933	0.0031225	0.00142236	0	0	0	0	0.0011648	0.00593448	0.00158828	0	0.000237485	0.00384922	0.0018644	0	0	0	0	0	0	0.000829648	0	0.00872328	0	0	0	0.0110871	0.0106307	0	0.000203022	0.00854699	0.00705255	0.00328464	0	0.00028105	0	0	0
0.00245986	0.00272801	0	0.00179738	0.00199917	0.00424145	0	0.00451461	0.00746889	0.00355152	0.00623069	0.0100716	0.00764056	0	0.00414431	0	0	0	0.00634512	0	0	0.00167269	0.000621741	0	0.000512386	0.00502056	0.00395563	0.00632861	0.00315818	0.0045866	0	0	0	0.00240175	0.000148855	0	0	0	0.000260571	0.0069746	0	0.00459746	0.0115143	0.0063177	0.00372056	0.00865832	0	0	0	0
0.00206002	0	0.00125216	0.000630008	0	0	0	0	0	3.89361e-05	0	0.00448434	0.00503699	0.00669378	0.00442709	0.00163798	0.00501286	0	0.000673461	0	0	0	0	0	0	0.0109248	0.00450138	0	0.00185338	0	0.00448578	0	0	0.00272961	0.00367146	0	0.00363473	0.000313192	0	0.00193972	0.000380164	0.000377608	0.00551414	0.00314483	0.00464814	0.00101769	0	0	0	0
0	0	0.00124165	0.00145193	0.00365739	0.00313498	0.00344746	0	0.000246647	0	0.00135704	0.00050369	0	0.00389845	0	0.00594834	0.00158303	0	0.00108521	0.00167332	0.00406142	0.00419806	0.00329291	0.00244957	0.00285847	0	0.0106907	0.00380337	7.19343e-05	0.000627589	0.00260529	0	0	0	0	0	0.00368364	0	0.000139642	0	0	0.00402341	0.00523206	0.00383128	0	0	0	0.000383786	0.00396516	0.00259787
0.00513706	0.00554497	0.00191163	0	0	0.00398788	0.00624247	0.00262108	0	0	0.00122916	0.00321808	0	0.00217222	0	0.00157316	0	0	0.00396872	0.00141903	0.00616047	0.00187218	0	0.00281372	0.00655634	0.00385504	0.00264459	0	0.0018336	0.00159336	0	0.00415828	0.004082	0.00370608	0	0	0.00667534	0.00579931	0	0.00143482	0.00339982	0.0112237	0.00376137	0	0	0.000120095	8.37258e-05	0.00147892	0.00296676	0
0.00435221	0.00115816	0.00131756	0	0.00232694	0.00237807	0.00265169	0.0023711	0	0.0016253	0.00445018	0	0.00100125	0	0	0.000859653	0.00198811	0	0	0.003028	0	0.00136928	0.00164567	0	0	0	0.00316157	0	0	0.00246694	0	0	0.00561234	0.00416261	0	0.00402075	0.00407616	0.00965042	0	0.00486345	0.00240549	0.000419044	0	0	0	0.00318407	0	0	0	0
0	0	0	0	0.000559048	0.00151471	0.000130695	0	0	0.0032991	0.000651903	0.00212375	0.00453175	0.000219968	0	0	0.00168108	0.00318057	0.00655698	0.00995983	0	0	0	0	0.000257252	0.00309418	0.00115057	0	0.00562957	0.000105807	0	0.00267478	0.00368184	0.00158446	0.000160194	0.00293758	0.000746501	0.00778028	0	0	0	0	0	0.0077587	0	0	0	0	0	0.011533
0	0	0	0	0	0	0.000548772	0	0	0	0.00242273	0	0.00669255	0	0.000603049	0	0.00232532	6.94581e-05	0	0.00603671	0.00227958	0	0.00637779	0.00240609	0.00553018	0	0	0	0.00709413	0.00373409	0.0103901	0.00635472	0.00335322	0.00066354	0.00673507	0.00516671	0	0.0135314	0.00959613	0.00650137	0.00609874	0	0.00309141	0.00592281	0.00103316	0	0	0.00194639	0	0.000171249
0.00516109	0.00244034	0	0	0.00474877	0.00348281	0	0.00155102	0.00639061	0.0026792	0.00590091	0.000291273	0.00411264	0	0.00275068	0.00375638	0.00308992	0.000249979	0.000647285	0.00244486	0	0	0.008091	0.00806709	0.00219346	0.00518932	0.0102999	0	0.00222498	0.00336577	0.00341389	0.00482204	0.00384461	0.00246225	0	0.00453076	0.00384774	0.00702326	0.00209228	0.000498211	0	0.000333403	0.005035	0	0.000374582	0	0	0.00392281	0	0
0	0.000120993	0	0	0	0.00500324	0	0	0	0	0	0.00413431	0.00293686	0.00176242	0.00187184	0.00715568	0	0	0.00397491	0	0	0.00285144	0.00821124	0.00092553	0	0	0.00302437	0	0	0.00249032	0	0	0	0.00074177	0	0.00342753	0.00159008	0.00298361	0	0	0	0.00271595	0.00372822	0	0.00206751	0.00225441	0.004623	0.00511377	0.00319543	0
2k
0.00385215	0	0.00388485	0.00368581	0	0	0.00431194	0	0	0.00166521	0	0.00101491	0.00136455	0.000244647	0	0	0	0	0.0017445	0.00104388	0.0031939	0.00325709	0.006219	0.00352577	0.00194614	0.00238578	0	0	0.00622864	0	0.000563803	0.00140903	0.000552056	0	0	0.0099355	0.00419666	0	0	0	0.0015453	0	0.00358744	0	0	0.00285913	0.00579179	0	0	0.00333054
0.000375308	0	0	0.000357093	0	0	0.00264363	0	0.00186021	0.00416075	0	0.00202866	0.00359261	0.00032417	0	0	0.00333362	0	0	0	0.00262428	0.00104102	0.000713091	0.000134551	0.00299631	0	0	0.000336496	0.00843969	0.00490716	0	0	0.00186097	0.00314526	0.00141605	0.00122639	0	0	0.00204061	0	0.00073094	0.00415329	0.0060284	0	0.000413619	0.00334836	0.0024952	0.00162192	0	0
0	0.00153703	0	0	0	0.00230445	0.000279829	0	0.000406563	0	0.00213587	0.00277034	0	0	0	0	0.00082867	6.60209e-05	0.000779881	0.000744129	0	0.00224231	0.00174483	0.000786142	0.000483222	0.00353272	0.00366601	0.005191	0.00260925	0.000186566	0.00174018	0	0.00229448	0.00443988	0	0	0.0010662	0	0.00042923	0	0.00033005	0.000322567	0.00285324	0.00499282	0	0	0.000277056	0.0004638	0.00345305	0
0	0	0	0	0	0	0	0	0.00382627	0.00430003	0.000319612	0.00188416	0	0	0	0.000430071	0	0.00287436	0.00368383	0.00239764	0	0.00163843	0.000473317	0	0	0.00567687	0.00564007	0	0.00199407	0.00186066	0.00154464	0	0.000588852	0.00362572	0.00293106	0.00586548	0.000509583	0	0.00165657	0	0.00246448	0.000137371	0.00186571	0.0111218	0.0025314	0	0.00282838	0.00257736	0.00684686	0.00256616
0	0	0	0	0.00114685	0	0	0.00019662	0.00443705	0.002749	0.00507456	0.0046335	0	6.4694e-05	0	0.00162332	0	0	0	0	0.00166872	0	0.00194235	0.00185999	0	0.00251864	0.000116851	0	0.00261819	0.00381533	0.00567509	0.00265797	0	0	0.00144254	0.00212613	0	9.01126e-05	0.00352041	0.001307	0.00153721	0.000995038	0.000700942	0.00645694	0	0.00142798	0.00563734	0.00582285	0.00178102	0
0	0	0.000982715	0.0012426	0.000238767	0.00322603	0	0.00257979	0	0.00699563	0.0042737	0	0.00115727	0	0	0	0	0.00522667	0.0019051	0	0.000523581	0	0	0.00241279	0.00587837	0	0.00208328	0.000495806	0.00383185	0.0030643	0.00148591	0.00327901	0.00370304	0	0	0	0.000333549	0	0	0.00485969	0	0	0.00178292	0	0	0.00708658	0.00304905	0.00482766	0.00538552	0.00605092
0	0	0.00176468	0.00680579	0.00287982	0.00415563	0.00364283	0.00120736	0.00243465	0	0	0	0.00309025	0	0.00137141	0	0.00243467	0.00227051	0.0014498	0.00214746	0.000720473	0	0	0.000475224	0.00290925	0.00432812	0.00346245	0.00247564	9.34408e-05	0	0	0	0	0.000376845	0	0	0.00296539	0.00304648	0.00102909	0	0.00146358	0.00243486	0.00170352	0.00444222	0.00637026	0.0105894	0.00176712	0.00185518	0	0
0	0	0	0	0.00143462	0	0	0	0.00235044	0	0	0.00599137	0.00426653	0	0.000989574	0	0.00435271	0	0	0.00412872	0	0.00178191	0.00225981	0	0	0.00134186	0	0	0	0	0.00292881	0.00406018	0	0.00501582	0.00301626	0.00181329	0.00293621	0	0.00303771	0	0.00581826	0.00439408	0.00181254	0.00151041	0.000702251	0.00435177	0.00791436	0.000607712	0	0
0.00327157	0	0	0.00111258	0	0	0	0	0	0	0	0.00196468	0.000592959	0.00320331	0	0	0.000849161	0	0	0	0.00261448	0.00360371	0	0	0.00135889	0	0	0	0.00176733	0	0	0.00642671	0	0.00248656	0.00414089	0.0015203	0.00557937	0	0	0	0.00387817	0.00404552	0.00263565	0.00207736	0.00295891	0.00198803	0.00671443	0.000134551	0.0066595	0.00119853
0.00723168	0	0.00120126	0	0.000787088	0	0	0.00123035	0.000114433	0.00301985	0.00141536	0.00278781	0	0	0	0.00283409	0.00141085	0.00117022	0.00416792	0.000595722	0.00332698	0.00353891	0.000270907	0.000281069	0.00196807	0	0	0	0	0.00142083	0.000664114	0.00080952	0	0	0	0.000280935	0.00631779	0.00236875	0	0.00248601	0.00179197	0.00576037	0.0088555	0.0060068	0.00424046	0.00422851	0.00828284	0.000316114	0.00287454	0.00717384
0.0032299	0	0.000106054	0	0.00594503	0.000694267	0	0	0	0	0	0.00138511	0.00250725	0	0	0.000987725	0	0	0.00381567	0	0	0	0.00164336	0.00147246	0	0	0	0	0	0.001909	4.64068e-07	0	0	0.00230285	0.00247071	0.00132766	0	0.00089762	0.00327557	0.00703091	0.00294081	0.00639065	0.00426988	0.00379158	0.00083132	0.00262763	0.00535954	0	0.00156243	0.00183954
0	0	0.00270464	0	0	0	0	0	0	0	0	0	0	0	0	0.0037491	0.00206652	0	0	0.00205893	0.00422003	0	0.00350608	0	0.000262126	0.00135862	0.00218906	0.00442028	0	0	0	0	0	0	0.00444715	0.00380134	0.00103002	0.000224921	0.00210377	0.000545175	0.00287994	0.00565245	0.00375003	0	0	0.00830442	0.0108674	0.00629407	0.00682314	0.00375437
0	0.000692661	0.00140464	0	0	0.00553475	0.00148583	0	0	0.000626727	0.000118421	0	0	0	0	0.0028599	0.000542825	0	0	0	0.00328385	0	0	0	0	0	0.00248517	0.00470464	0	0	0.00488401	0.00269417	0.00186611	0	0	0.00130963	0.00212374	0.00716919	0.00176555	0.000471674	0.00121974	0.00669649	0.00619129	0.00144006	0	0.0107333	0.00923283	0.00981242	0.00418294	0.00854931
0	0.00467585	0.00403728	0	0	0.00340081	0.00367179	0.000710474	0.0041032	0.00501093	0.00204302	0.0031473	0	0.00180868	0	0	0	0	0.00331289	0.00424292	0.00315157	0.00442218	0	0	0	0	0.00494695	0.00104064	0	0.00428468	0.00632706	0.00108131	0	0.00440717	0.00141279	3.97866e-05	0	0.00257124	0.000454975	0.00435264	0	0.00550971	0.00612787	0.00294789	0.00208774	0.00797754	0.0098001	0.0107998	0	0.00619931
0.00303046	0.00378557	0.00552261	0.00453789	0	0.00068111	0.00326647	0	0.00592129	0	0.00193917	0	0	0	0	0	0.000380141	0	0	0.00594596	0.00241306	0.00466698	0.000990158	0	0	0	0.0029505	0	0	0	0.00108929	0.00529975	0.00112236	0.00655275	0.010021	0.0057942	0.0014206	0.00613398	0.00576789	0.0144446	0.003461	0.00541738	0.006956	0.00278238	0.00884111	0.00620471	0.00142153	0.00352567	0	0.00453058
0.000669643	0	0.00398363	0.00549998	0.00704151	0.000398696	0.00558997	0	0.00147828	0	0.00368035	0	0.000903693	0	0.0023332	0	0.00181515	0	0	0	0.00453431	0.00253019	0	0	0	0	0.000251387	0.00119755	0.00172839	0.00387764	0.00446209	0.00350928	0	0.0055574	0.000421638	0.00301391	0.000480948	0.00550894	0.00674788	0.00614906	0.00407751	0.00396511	0.0085323	0.00907634	0.00920958	0.00191407	0	0.0019172	0.00248734	0.00388812
0.00359195	0.00254863	0.00175329	0.00374782	0.00137615	0.00279516	0	0	0.00143543	0	0.00329301	0	0.00191865	0.0011231	0.00148061	0	0.00259539	0.00503645	0	0	0.00255914	0.00612607	0.0021011	0.000227966	0.000953703	0.00442068	0.00210949	0.000389299	9.2161e-06	0.001542	0.00112783	0.00128153	0.000689997	0.00276787	0	0.0038993	0.00601676	0.00644245	0.00458142	0.00847223	0.00454079	0.00311682	0.0092036	0.00442419	0.0056602	0.00563167	0.00226553	0.00686968	0.0077196	0.00642882
0.00287314	0	0	0.00289214	0	0.00252762	0	0.000233303	0.00203156	0	0.00148905	0	0.00236449	0.000431435	0.00321618	0.000472171	0	0	0	0	0.000265472	0.0021396	0.00195131	0.00533687	0.000242298	0.00237826	0	0.00296068	0	0.00113024	0.00255575	0.00634909	0.00348817	0.00429042	0.00287939	0.00480566	0.00451456	0.0108769	0.00985231	0.0022834	0.00123798	0.00672532	0.0106341	0.00327272	0.00209045	0.00601535	0.0074686	0.0120186	0.00689049	0
0	0	0	0	0.000876469	0.00523302	0.000575908	0.00170928	0.00646628	0.00126756	0.0015535	0	0	0.00230559	0	0.00338831	0.000120988	6.65756e-05	0	0.000788716	0	0	0	0.00981365	0	0	0	0.000625803	0.00244697	0.00530678	0.00721786	0.00318963	0.0019333	0.00825319	0.00633824	0.00171684	0.00414455	0.00438829	0.0121298	0.00349122	0.00340399	0.00344316	0.00769337	0.00560349	0.00363268	0.005012	0.00809308	0.0111345	0.00990715	0.00724826
0	0	0	0.00288907	0.000285913	0	0	0	0.00270302	0	0	0	0.00165036	0.000567316	0.00131845	0.00274912	0.00361093	0.00447065	0	0.00481253	0	0	0	0.00164987	0.0015551	0.00472896	0.000254037	0.00560901	0	0.00130748	0.00868968	0.00150225	0.00413605	0	0.00497664	0.00638398	0.000999269	0.0048707	0.00452758	0.00809575	0.0118933	0.00458692	0.00498673	0.00845558	0.00224007	0.00443178	0.00293816	0.0103568	0.0130335	0.00531249
0	0	0.0052624	0.00257815	0	0.00219527	0.00203227	0.000264805	0.00101443	0	0.00197602	0	0.00385334	0.00493261	0.0019367	0	0	0	0	0.00436858	0	0	0.00457039	0.000712783	0.00227365	0	0	0	0	0	0.00926288	0.00735972	0.0073003	0.00906076	0.00401257	0.00824958	0.00278752	0.0125944	0.0110839	0.00123624	0.00245827	0.00268439	0.00426523	0.00663612	0.00877027	0.0103889	0.00527522	0.009468	0.00882741	0.00951248
0.00102874	0.00518649	0.00205155	0.00457947	0.00238861	0.00317268	5.57534e-05	0	0	0.00113396	0.000512636	0.00334268	0	0	0	0	0.00186987	0.00126005	0.00180156	0.00522274	0.00266456	0	0	0	0	0.00188393	0	0.00405364	0	0.000340927	0.00634604	0.00445021	0.00230752	0.00875761	0.0114713	0.00294573	0.000236319	0.0108578	0.00504915	0	0.00124131	0.00725628	0.0080145	0.00466839	0.00886602	0.000468484	0.00184978	0.00240471	0	0.0071847
0	0.00272281	0.00292699	0.00479827	0.00378713	0	0	0	0.00454669	0.000813261	0.00176097	0.00113192	0.00108562	0	0	0	0.00636473	0.00633958	0.000547644	0.00445951	0.00541343	0.00154389	0	0	0	0	0.000566877	0.00289055	0.00721258	0.00237751	0.00164059	0.00739388	0.00425132	0.00590106	0.00783834	0	0.00107783	0.00861009	0.00133243	0.0012459	0.00526302	0.00402388	0.0103284	0.00581354	0.00814315	0.00462962	0.00163087	0.00762368	0.0088144	0.00583518
0.00196904	0	0	0	0.00721465	0.00171024	0	0	0	0.00358618	0.00404664	0	0	0	0	0.00329035	0.00444019	0.00302491	0.000864236	0.00144709	0.00243623	0.00232791	0.00442314	0	0.00166162	0.00298457	0.00892503	0.00892873	0.00757968	0.00742888	0.00310654	0.0125394	0.007519	0.00704569	0.00875519	0.00665591	0.00612224	0.00854375	0.00576793	0.00265726	0.00463385	0.00787835	0.00779506	0.00491521	0.00670839	0.00864416	0.00511476	0.00169847	0.00704848	0.00647925
0.00281993	0.00208875	0	0.00409882	0.00291891	0.00527927	0.00167736	0	0	0	0.00179773	0	0	0	0	0.00542326	0.00185934	0.000562896	0	0	0	0.00257897	0.00951484	0.00324232	0.00197582	0.00424645	0.00826297	0.00569096	0.00362842	0.00320165	0.00162234	0.00749072	0.00854773	0.00614137	0.00497527	0.00491179	0.00408128	0.00583533	0.00782738	0.00351894	0.00991241	0.0130674	0.00946525	0.0122481	0.00769342	0.00738167	0.0114178	0.00407286	0.00402531	0.00510904
0.00143572	0	0	5.44917e-05	0.0014141	0	0.00145616	0	0	0	0.00411769	0.00208346	0	0.00114982	0.0013645	0.00288168	0.000178028	0.00366411	0	0	0	0.00492242	0.00531347	0.0111085	0.00789675	0.0103219	0.00584726	0.00692633	0.0141113	0.00296191	0.0102194	0.00858099	0.00848215	0.00589228	0.00279532	0.0061789	0.00070795	0.0134712	0.00811358	0.0117501	0.0158687	0.0138707	0.0103516	0.0150598	0.0101898	0.00787803	0.00869188	0.00680252	0.00596277	0.00628689
0.00942963	0	6.55931e-05	0.00365185	0.00167621	0.000333067	0.00146802	7.43234e-06	0	0	0	0	0	0.00045669	0.00226119	0	0	3.23506e-05	0	0.000455461	0	0.000525307	0.00154619	0	0.00101543	0.00762598	0.00468129	0	0.00839584	0.00384944	0.00813481	0.00613378	0.00425684	0.00307033	0.00472139	0.00845298	0.00472411	0.00717746	0.00669441	0.0152977	0.0138357	0.00929357	0.0101969	0.00983506	0.0111932	0.00637548	0.00447507	0.007463	0.00284321	0.00542047
0.00269462	0	0	0.00176348	0	0.000117815	0.00362104	0	0.00260344	0.00125028	0	0.000108472	0.00313733	0.00428624	0.0011558	0.000403848	0.000456404	0.00297437	0	0.000833347	0.00686417	0.00440959	0.00381116	0	0.00249724	0.00639559	0.00810352	0.00285105	0	0	0	0.00210528	0.00214187	0.000632604	0.00180424	0.00311964	0.00688253	0.00478671	0.00452671	0.00732416	0.0071559	0.010532	0.0158766	0.0069508	0.00672349	0.00668662	0.00286362	0	0	0.00559872
0.00259478	0	0	0	0.00188797	0	0	0	0.0001218	0.000767445	0	0	0	0.00268301	0	0.00105403	0.00110291	0.00299309	0.00578663	0	0.00465766	0.00914568	0.00553705	0.00411307	0.000701986	0.00352411	0.00296217	0.00497729	0.00733471	0.00243172	0	0.00225335	0.00898228	0.00630859	0.00501123	0.00821536	0.0100131	0.0119929	0.0136516	0.0043455	0.00487068	0.00585973	0.0126938	0.0105093	0.00791439	0.00719878	0.00432333	0.00849382	0.00537248	0.0101495
0.000737712	0	0	0	0.00038576	0	0.00377414	0.00314177	0.00458551	0	0.00401325	0	0	0.00555264	0.000808091	0.00410322	0	0.00206341	0.00568558	0.002028	0.00699659	0.00423428	0.00287234	0.00312117	0.00432075	0.00267926	0.00944191	0.00431326	0.00613349	0.00247453	0.0126423	0.011973	0.00483798	0.00870837	0.0113307	0.00906018	0.0112004	0.0125761	0.0149048	0.00578457	0.00433959	0.00687347	0.00465709	0.0077866	0.0112442	0.00785085	0.00972683	0.011652	0.00833151	0.0148321
0.00266887	0.00169873	0	0	0	0.000164744	0.0043209	0.00515272	0.00490235	0	0.00084146	0.00390785	0.000533722	0.00229265	0.00330739	0.00281135	0.00246572	0.00435142	0.00922131	0.0114821	0.0100805	0.00806206	0.00903825	0.00417659	0.00907948	0.00407733	0.0033736	0	0	0.0082331	0.0109453	0.0111543	0.00816742	0.00852715	0.0135061	0.00947323	0.00683792	0.0074009	0.00886458	0.00870996	0.0020989	0.00852419	0.00429927	0.00736761	0.00222364	0.00196403	0.00830013	0.0124326	0.00553269	0.0113263
0	0	0.0024429	0	0.00424315	0.000552491	0	0.00257403	0.00194776	0.000759447	0.000511958	0.00105319	0	0.0026617	0	0.00139055	0	0.00327519	0.0082496	0.00478023	0.00997292	0.00817702	0.00445765	0.0082982	0.00474606	0.00190315	0.00465164	0.00649659	0.00707812	0.0129967	0.00653121	0.00674254	0.0112147	0.012892	0.0135244	0.00829783	0.00953896	0.0102469	0.0106331	0.0105705	0.00662554	0.00661024	0.0114703	0.0136732	0.00963154	0.00555246	0.0098073	0.0129281	0.00817499	0.0137017
0	0	0	0	0.00587558	0.00313591	0	0	0	0	0.00310714	0	0	0.00288105	4.56237e-05	0.00402357	0	0.00666937	0.00543585	0.00620716	0.0109173	0.00708279	0.000887124	0.00656798	0.00753731	0.00627685	0.0081359	0.00943702	0.0132102	0.00832464	0	0.00568854	0.00850536	0.0110558	0.0069892	0.00854951	0.00455454	0.0141496	0.0131402	0.00784057	0.00492395	0.0119656	0.0146422	0.00568194	0.0104119	0.011405	0.0181386	0.0163677	0.0137388	0.0139295
0	0	0	0	0.00140196	0.00369707	0.00156165	0	0.000385408	0.00181909	0.00648344	0.00126098	0.00133103	0.00713244	0.00185433	0	0	0.00372687	0	0.00737896	0.00157807	0.00165914	0.00324154	0.00433401	0.00397403	0.0125721	0.00718907	0.00947624	0.00927769	0.011991	0.0119594	0.0106286	0.0109675	0.00805031	0.00205305	0.00984588	0.00854862	0.0161089	0.0136848	0.00799983	0.0104418	0.0111423	0.0114935	0.00435603	0.0130009	0.00964134	0.0143473	0.0135761	0.016215	0.0139843
0	0.000400937	0.00132042	0	0.000702454	0.00442706	0.00126995	0	0	0.00211029	0.000696367	0.00144546	0.0052196	0.00930654	0.0080008	0	0	0	0	0.00394178	0.000472044	0.00592113	0.008006	0.00996793	0.00442864	0.00651059	0.0121058	0.0157172	0.0111965	0.0196497	0.0194086	0.00803247	0.00850927	0.00542637	0.00452698	0.011317	0.0101836	0.0113168	0.0141978	0.0124247	0.0143659	0.01338	0.011891	0.00372652	0.00740617	0.0113355	0.010145	0.0120714	0.0133512	0.0110604
0.000668943	0.00472415	7.84928e-06	0.000910335	0.000945927	0.00106689	0.00144306	0	0.00323107	0	0	0	0.00143648	0.00498821	0.00529223	0.00640592	0.00564517	0.00123411	0.00237145	0.00859695	0.00874219	0.00509332	0.00973643	0.0158742	0.0141123	0.00845086	0.0147165	0.0144857	0.00727183	0.0127983	0.0114827	0.0106943	0.0147892	0.0127737	0.0110438	0.0159225	0.0140205	0.0167416	0.0126164	0.012269	0.0213866	0.0181029	0.0113186	0.0126307	0.0105	0.00885963	0.0118736	0.0101694	0.0114771	0.005957
0.00015961	0	0	0	0	0.000599144	0	9.34988e-05	0	0	0	0	0	0.002836	0.00529939	0.00130757	0.00736422	0.00497715	0.0087417	0.0100483	0.00706545	0.00955331	0.00618419	0.0116133	0.0144957	0.0135297	0.0128166	0.0129681	0.00566235	0.00931625	0.00787252	0.0109541	0.0127255	0.0112494	0.0133596	0.0165202	0.014047	0.0164303	0.00948239	0.0065316	0.0211225	0.0159043	0.0119974	0.0117111	0.00974247	0.0104339	0.0118373	0.00706616	0.00785623	0.00781471
0.00127349	0.00167153	0.00227257	0	0	0	0.000133996	0.00139621	0	0	0.00244734	0.00834017	0.00321172	0.00539142	0.000559757	0.0058161	0.00268608	0.00239418	0.00501698	0.00358767	0.000598089	0.00962677	0.00667143	0.00681323	0.011691	0.0117279	0.0148511	0.00695446	0.00725885	0.0163412	0.015438	0.00943233	0.0106078	0.0142884	0.0102957	0.0132624	0.0155065	0.0110471	0.00795336	0.00485234	0.0108966	0.0163532	0.0162163	0.0165675	0.0125338	0.00968494	0.00732071	0.00885019	0.00604295	0.00903428
0.00464387	0	0	0	0	0	0.00148419	0.00153208	0	0	0	0.00674069	0	0.00120241	0.00182681	0.00531367	0.00674806	0.00041231	0	0	0.00437429	0.0053639	0.0103639	0.00489184	0.00888654	0.00402451	0.00647443	0.00794381	0.00622445	0.0113293	0.0100846	0.005861	0.00913755	0.0121389	0.00904914	0.0133203	0.0118583	0.0139119	0.0138117	0.0170055	0.0118916	0.018804	0.015562	0.0129492	0.0094867	0.0132269	0.013474	0.0131031	0.00873532	0.0099959
0	0	0	0	0.000122166	0.000762631	0.00532864	0.00652404	0	0.00129765	4.87997e-05	0.0013617	0.000150304	0.000660735	2.2297e-06	0.00113628	0.000260208	0	0.00651566	0.00702877	0.00437992	0.00842983	0.00860032	0.00861823	0.00219758	0.00415775	0.00580998	0.00821014	0.00572195	0.0120365	0.0109239	0.00778667	0.0104894	0.0109028	0.0172336	0.0185259	0.0179684	0.0153133	0.0126153	0.0156399	0.0160694	0.015616	0.0171663	0.0143282	0.0104625	0.0125579	0.0119748	0.00822234	0.00834377	0.0138714
0.000772521	0.000710329	0.00108712	0	0.00101172	0	0	0	0	0.000726513	0.00402059	0.00262448	0	0.00115742	0.00229731	0.00855221	0.00567999	0.00586366	0.00569178	0.00539266	0.00518162	0.00402518	0.0101812	0.00345805	0.00154401	0.0063645	0.00892415	0.00516022	0.0128273	0.0160078	0.0130697	0.0107617	0.0106231	0.00821049	0.0153475	0.0222007	0.0207074	0.0179428	0.0168313	0.0141237	0.0144112	0.0103109	0.00895083	0.0145685	0.011682	0.0138872	0.0137374	0.0121145	0.0178371	0.0113951
0	0.0037237	0.0015793	0.00163964	0.000348783	0	0	0	0	0.00449189	0.00254976	0.00748953	0	0	0	0.00481639	0.00490021	0.00597164	0.00134779	0.00756786	0.0119803	0.00291231	0.0140129	0.0122849	0.0028941	0.0108049	0.0167652	0.00540259	0.00728337	0.0183585	0.0135937	0.00759568	0.0109902	0.00879422	0.015537	0.0169479	0.0183368	0.0199948	0.0111362	0.0160346	0.0162387	0.0140221	0.0083147	0.0114719	0.0107409	0.0144695	0.0147994	0.0113505	0.0145718	0.00811888
0	0	0.000510377	0.00476371	0	0	0.00504083	0.00464665	0.0025597	0.00720792	0.00239816	0.0025279	0	0	0	0	0.00484479	0	0	0.00472558	0.00919264	0.0118351	0.0150249	0.00468515	0.00914164	0.0182343	0.0205148	0.0167593	0.0124464	0.01135	0.00889801	0.00774676	0.00527615	0.00832357	0.0179267	0.0159357	0.0179162	0.0164211	0.0160525	0.0147031	0.0180774	0.0137907	0.0159463	0.0164972	0.0146135	0.0153301	0.011797	0.0111808	0.00986509	0.0133295
0.0031158	0.00151074	0	0.00343668	0.000194698	0	0.000683264	0.00725914	0.00330899	0	0.00534966	0.00257607	0.000750746	0	0.00482538	0.000176248	0.00550843	0.000682644	0.00174593	0.00490145	0.00687396	0.00793835	0.00539857	0.00591347	0.0142384	0.0109719	0.0133618	0.0133635	0.00896492	0.015748	0.00629471	0.00344593	0.00934235	0.0167898	0.0208802	0.0166861	0.0198027	0.0180955	0.0124952	0.00862436	0.0180465	0.0163036	0.0185809	0.0172475	0.0121557	0.0103732	0.00833025	0.0126348	0.0154196	0.00765715
0.00651317	0.0025182	0	0	0.00143301	0	0	0.00345622	0.00316031	0	0.0010028	0.00136741	0	0	0.00695257	0	0.00192814	0.00715739	0.00689988	0.00986524	0.00916815	0.00731915	0.00511893	0.00865563	0.00845251	0.00999721	0.00853526	0.00318393	0.00956795	0.0129708	0.00579805	0.0121238	0.0111845	0.0185388	0.0140172	0.0077323	0.0122587	0.026676	0.0135124	0.0111679	0.0184548	0.0179337	0.0179208	0.0148116	0.0110709	0.0130912	0.00681445	0.00750641	0.00892691	0.00590091
0.000375377	0.000118838	0	0.00112291	0	0	0	0.00365416	0.00140932	0	0.00244522	0.00139326	0	0	0.00391656	0.00392917	0.00494495	0.00818894	0.00379525	0.00973611	0.0072072	0.00913788	0.00918095	0.00584623	0.0134809	0.0113364	0.0123442	0.00358845	0.00898663	0.0103854	0.0112722	0.0129768	0.0189157	0.0137251	0.0136192	0.0103725	0.0133984	0.0201036	0.0143612	0.0145619	0.0187185	0.0137727	0.0150888	0.010815	0.0139423	0.0130252	0.00693914	0.0122422	0.0145837	0.0087587
0	0.00755267	0	0.00162529	0.000139144	0.00124152	0.003217	0.00367511	0	0.000735682	0	0.000164472	0	0	0	0.00277987	0.005274	0.00825923	0	0.00150279	0.00776894	0.0160444	0.0109915	0.00530283	0.00963588	0.00376448	0.00860664	0.00791912	0.00665523	0.0114066	0.0133499	0.0120712	0.00686178	0.00721264	0.0137174	0.0153087	0.0129261	0.00865061	0.0138782	0.0150987	0.0197561	0.0157838	0.0135489	0.0146913	0.0158817	0.0143806	0.0161713	0.00808925	0.0138115	0.00987506
0	0.00031851	0.000264747	0	0	0.00395604	0.00164708	0	0.00120771	0.00987795	0.00492007	0.00707213	0.00511758	0.0108126	0	0.00261137	0.00852656	0	0	0.000838237	0.00890118	0.00772639	0.0066915	0.00469014	0.00575801	0.00388093	0.0117913	0.0115657	0.0139495	0.0123308	0.0130432	0.0170879	0.0163976	0.00827627	0.0151742	0.0166634	0.0233857	0.0149784	0.0172777	0.0204602	0.0243592	0.0226243	0.0108642	0.00973271	0.0101823	0.0141415	0.0139167	0.0137231	0.0133261	0.00956416
0.00222665	0.00116126	0	0.00580541	0	0.00191357	0	0.00431615	0.00390418	0.00596067	0.00284505	0.00341401	0.00760422	0.00780653	0.00761792	0.00245531	0.00637033	0.00320065	0.00169098	0.00418358	0.00514357	0.00802867	0.00629525	0.00383257	0.00989346	0.0135234	0.00630928	0.00462656	0.0139102	0.0120443	0.0115771	0.0182118	0.0172878	0.015411	0.014966	0.01151	0.013624	0.0114585	0.012438	0.0150656	0.0169229	0.0149218	0.0100729	0.00468042	0.0133016	0.00988957	0.0137829	0.0137172	0.0134543	0.0134319
0	2.97221e-05	0.00187508	0.00136571	0	0.00258431	0.00220909	0.000942935	0.00794284	0.00187058	0.0019689	0.00156012	0.0021655	0.0037444	0.00693139	0.000793582	0.00163402	0.000995288	0.00736903	0.00568797	0.010133	0.00831792	0.0034449	0.00171961	0.00471049	0.0100669	0.00831463	0.00504092	0.00931429	0.0177572	0.00566113	0.012486	0.0119821	0.0197234	0.0105664	0.0104581	0.00785977	0.0147968	0.013569	0.0104415	0.0117159	0.013976	0.00442756	0.00628162	0.00875333	0.00787972	0.0131131	0.00890396	0.0104084	0.0108815
0	0.000381895	0.00167076	0.00173473	0.00113186	0.00246459	0.0049403	0	0.00504542	0.00242668	0.00616222	0.00720668	0	0	0.00412031	0.00924178	0.00417503	0.00426769	0.00776769	0.00729997	0.00615104	0.00759436	0.00257959	0	0.00674556	0.012916	0.0111588	0.00396564	0.0109892	0.016418	0.00956586	0.00661297	0.00673869	0.0108574	0.00941235	0.0090561	0.0104065	0.0124172	0.0127398	0.00803643	0.0160493	0.0157371	0.0146926	0.013724	0.00722046	0.0122744	0.0127733	0.0152552	0.00760696	0.00596538
0	0.00241579	0.00109696	0.0064735	0.00510957	0.00376067	0.0121897	0.00559826	0.00362967	0.00344363	0.00392714	0.00179949	0	0.000520713	0.00191451	0.00516957	0	0.0058184	0.00180018	0.0122998	0.00997769	0.00769545	0.0147	0.00827271	0.00961832	0.0127812	0.00776246	0.00255686	0.00718228	0.0135372	0.0118415	0.00517301	0.006031	0.00701953	0.0137268	0.0157586	0.0139677	0.0126956	0.0111596	0.00602388	0.0110519	0.0136298	0.0143816	0.0112635	0.00742016	0.0111516	0.0121719	0.0129699	0.0142031	0.0149338
0.00264723	0.00455921	0.000438461	0.000708697	0.000478541	0	2.12239e-05	0.00958575	0.0035279	0.00450513	0	0	0.00463168	0.00621436	0.0027805	0.00942118	0.00376185	0.00384748	0	0.0039656	0.00248185	0.0058002	0.00593094	0.00589015	0.00788523	0.00694208	0.00779577	0.0041108	0.00383327	0.0135488	0.0156527	0.0135561	0.00560377	0.00399837	0.0109586	0.00992675	0.0122691	0.00927179	0.010869	0.00773426	0.00669581	0.0125066	0.0151792	0.0177143	0.0130573	0.00781049	0.011617	0.0114686	0.0150524	0.0156291
0	0	0	0	0.00372556	0	0	0.0125666	0.00443467	0.00233817	0.00470232	0.00171535	0.00483168	0.00382031	0.00766862	0.00106193	0	0.00770002	0.00497118	0.00437775	0.00679965	0.00837231	0	0.00162598	0	0.00106721	0.00354692	0.011385	0.00532199	0.0105741	0.0083991	0.0126345	0.00883486	0.00158563	0.00973386	0.0102561	0.0100471	0.0103054	0.00561449	0.00607671	0.0185175	0.0128187	0.0177269	0.0159901	0.0113329	0.0139431	0.015741	0.0167907	0.00690079	0.0096985
0	0	0	0	0.0032735	0	0.00478398	0.00834493	0.00404793	0	0	0	0.0041676	0	0.00835252	0	0	0	0.00164473	0.00476319	0.00977063	0.0142735	0.0099858	0.0051755	0.00339201	0.00199237	0.00765735	0.00332059	0.00344829	0.00482637	0.0107981	0.00780819	0.0036893	0.00208104	0.00362249	0	0.00925167	0.0101716	0.0106213	0.0111773	0.0171067	0.0131003	0.00881363	0.0099613	0.00679968	0.0126923	0.0148125	0.0109998	0.0041747	0.00741813
0.00296893	0	0.00576895	0.00203809	0.00135068	0.00231044	0.00621239	0.0073861	0.00117262	0	0	0.000865715	0.00140989	0.00218506	0.00920715	0	0	0.0031688	0.00841657	0.00343574	0.00621327	0.0056686	0.00451487	0.00471503	0.00784885	0.0024727	0.00640815	0.00320515	0.00863713	0.00688481	0.010094	0.0110947	0.00472919	0.00401512	0.00876637	0.00574252	0.00834798	0.0103234	0.0121389	0.00906834	0.0132615	0.0123056	0.0115199	0.00974937	0.010221	0.0157828	0.0104319	0.00967023	0.00728801	0.0161077
0	0.00713046	0.00796526	0.00457648	0.00397743	0.00808086	0.00166969	0.000183314	0	0	0.000196591	0.00432254	0	0.0055269	0.00616898	0	0	0.00383209	0.00309036	0	0.000147215	0.00153638	0.00189827	0.00523558	0.00767597	0.0071404	0.00614991	0.00228166	0.00277788	0.0113635	0.00509815	0.00981454	0.0130166	0.0137095	0.0117574	0.00626339	0.00581634	0.0125475	0.00811466	0.00914371	0.00944336	0.00586451	0.0133214	0.0207824	0.0185869	0.0123515	0.0101988	0.0118368	0.0130139	0.0165292
0	0.00258281	0.00046558	0.00519297	0.00668922	0.00553182	0.000133046	0	0.000508738	0.0054631	0.00262911	0.00202297	0.00169515	0.00205993	0	0.00380883	0	0	0.00046384	0	0.00620733	0.00933773	0.00400448	0.00990375	0.00761116	0.0092613	0.00593106	0.0109101	0.00929914	0.0142264	0.00753432	0.00940525	0.00966006	0.0099586	0.00923822	0.00778338	0.00915796	0.0154927	0.0119993	0.0141154	0.00915706	0.0139007	0.0161033	0.013648	0.0184979	0.00872296	0.00790313	0.00721121	0.0103401	0.0128584
0.00239896	0	0	0	0.000360835	0.00110286	0	0.00118251	0.000285482	0	0.00445161	0.00366944	0.00544214	0.00646052	0.00523784	0.00386442	0.00190496	0	0.00560406	0.00497991	0.0100213	0.00879828	0.00696115	0.00246761	0.0018456	0.00586569	0.0097674	0.00922107	0.0100624	0.0146783	0.00935861	0.00906023	0.00514004	0.00909531	0.00799714	0.0113667	0.0082504	0.0114786	0.0126327	0.00973441	0.00429189	0.0202783	0.0150912	0.0170092	0.0129328	0.00660854	0.00873541	0.00871598	0.0139531	0.00789735
0	0	0	0	0.000614669	0.00747625	0.00185245	0.00204571	0.00446322	0.00232062	0.00956052	0.00996694	0	0.00452506	0.00743523	0.00734128	0.00535271	0.00718447	0.00812796	0.00429251	0.0112139	0.00124936	0.00517082	0.00798017	0.00478682	0.00856176	0.0121158	0.00810819	0.00602077	0.0096323	0.00731599	0.0061326	0.00493473	0.0108182	0.00920023	0.0147296	0.0113931	0.0133157	0.00687917	0.0102694	0.00768377	0.0130438	0.0119782	0.00955178	0.00887085	0.0169568	0.00894255	0.00393646	0.00862303	0.00795146
0	0	0.0022617	0	0.00298834	0.00186121	0	0	0.00274572	0	0.00034696	0.0019697	0.00187883	0.00180076	0.00257737	0.000274797	0.00149256	0	0.00601198	0.00489119	0	0.00213774	0.00899406	0.00426099	0.00711269	0.00320984	0.0094447	0.00799155	0.00901696	0.00577589	0.00900999	0.00958456	0.00222102	0.00557983	0.00804926	0.00725243	0.0062841	0.00697407	0.00876783	0.00500938	0.0105364	0.00430706	0.00649945	0.00605402	0.0101211	0.0105025	0.00644448	0.00310081	0.0017815	0.00833175
0	0.00705303	0.00341375	0	0	0	0	0	0.000432424	0.00567415	0.00188153	0.0070341	0.00385709	0.00652823	0.00444004	0.00471525	0.00842583	0.00121218	0.00457731	0.000682039	0	0	0.00564661	0.00219928	0.00567264	0.008724	0.0104645	0.00850754	0.00408513	0.00856805	0.00266267	0.00554547	0.00562718	0.00823554	0.00926693	0.0095654	0.00609254	0.0116372	0.0132868	0.0104272	0.00694781	0.0114116	0.00590099	0.00406999	0.00833185	0.0123427	0.00922184	0.0117218	0.00858275	0.00630152
0.00166186	0.00428466	0	0	0	0.000280264	0.00665293	0.00236331	0.00265618	0.00547903	0.00707752	0.00341865	0.00843713	0.0125439	0.00745123	0.00287882	0.00213332	0.00143806	0.00562569	0.00376799	0.00572502	0.00479923	0.000887719	0.00762524	0.00597777	0.00565688	0.00632707	0.0102386	0.0110938	0.00884429	0.00944385	0.00700282	0.00498189	0.00560028	0.00334966	0.00186754	0.00300164	0.0117723	0.0143265	0.0101743	0.00914122	0.00575229	0.00548841	0.00702391	0.0176249	0.011305	0.00867632	0.00750313	0.00482637	0.00623019
0.00704589	0.0003006	0	0.00751631	0.00164096	0	0.000770723	0.00412652	0.00673928	0.00503189	0.00982554	0.00249703	0.00598575	0.0139904	0.00806111	0.00940785	0.00783651	0.0070449	0.00835036	0.00732224	0.00433771	0.00284105	0.000489117	0.00300608	0.00195787	0.0109137	0.00782889	0.00961753	0.00105501	0.00455629	0.00774799	0.00477009	0.00448792	0.00896859	0.0111533	0.00656888	0.00258287	0.00873058	0.011571	0.0121857	0.0157767	0.00773756	0.00670297	0.00814613	0.00770027	0.013366	0.00896685	0.00472638	0.0111806	0.013625
0.00287898	0.000734489	0.00245268	0.00605798	0	0	0.00291195	0.00440352	0	0.00059346	0.00582878	0.00344349	0.00199518	0.0033336	0.0044556	0.00492595	0.00275141	0.00277888	2.56216e-05	0.00766555	0.00643923	0.00692821	0.005123	0	0	0.000283636	0.00574554	0.000782912	0	0.00418054	0.0114534	0	0.00256138	0.00064719	0.00764757	0.0109395	0.00723537	0.0119486	0.00971904	0.00705797	0.0126292	0.0113075	0.00575937	0.00772043	0.00359175	0.0083333	0.010444	0.0082178	0.0150964	0.0141267
0.00515248	0.00222345	0.00401397	0.00256074	0.00961611	0.0108239	0.00886996	0.0067027	0	0.00464578	0.00719273	0.0120812	0.00644606	0.00423597	0.00735632	0.00759737	0.00553729	0.000408655	0.00365587	0.00266527	0.000242976	0.00369372	0.000154567	0	0.00317521	0.00274108	0.0018918	0	0.00154218	0.00784525	0.00716919	0.00858277	0	0	0.00404469	0.00737321	0.0113484	0.0100382	0.00991247	0.0124757	0.0115306	0.0134818	0.0071516	0.00737768	0.00347128	0.0112958	0.0137952	0.00790505	0.0105164	0.0042294
0.00415455	0.00490473	7.9439e-05	0.000747062	0.00662797	0.000798947	0.001053	0.00436372	0.00253862	0.000451324	0.00807705	0.0104411	0.00922954	0.0110584	0.00922392	0.00364468	0.00548381	0.000454645	0.0106445	0.00214774	0.00417166	0.0102144	0.000608603	0.00759886	0.0115035	0.00543985	0.00532606	0.00154627	0.00345912	0.00534403	0.00670442	0.00731225	0.000956995	0.00384804	0.00744374	0.00818311	0.0150793	0.0161651	0.00879136	0.00630612	0.0104218	0.0100094	0.00706434	0.00314195	0.00891053	0.0112346	0.00943033	0.0139322	0.00890636	0.00543114
0.00300066	0.00700553	0.00304042	0.00474804	0.00219735	0.00218679	0	0	0.00513228	0.00154854	0.000193861	0.00043518	0.00316393	0.0101364	0.00352121	0.00846241	0.00534536	0.0067455	0.0131038	0.000671648	0.00242404	0	0	0.00769035	0.0090374	0.0062672	0.0163618	0.0078299	0.00647435	0.000144528	0.00580035	0.00655717	0.00495272	0.00742907	0.00556253	0.0123369	0.0099484	0.0148321	0.0137809	0.00718676	0.00599858	0.00549563	0.0115552	0.0125878	0.00967087	0.0077396	0.0125633	0.0114454	0.00943686	0.00904934
0.00151933	0.0017212	0	0.00526448	0.00624129	0.0073502	0.00432389	0.00273281	0.00402158	0.000674766	0.00136871	0.003083	0.00235497	0.00322696	0	0.00306152	0.003051	0	0.00522662	0.000119088	0.0063926	0.00682698	0.00574549	0.00831214	0.000872655	0	0.0122949	0.00522195	0.0031105	0.00493174	0.00445404	0.00538313	0.00493566	0	0.00799607	0.0113075	0.00499454	0.00939294	0.0100711	0.00578564	0.00443382	0.0102498	0.0140433	0.00898184	0.0119935	0.00981957	0.00915346	0.00879475	0.00711955	0.00745373
0.00635328	0.00405156	2.01942e-06	0	0.00300121	0.00448995	0.00155478	0	0.00111405	0.00775754	0	0.00261868	0	0.00257516	0.00283912	0.0046088	0.00792775	0.00507098	0.00415209	0.00859946	0.00216303	0.00447203	0.00623207	0.0086481	0.00726387	0.00470621	0.00809563	0.00286371	0	0	0.00856374	0.00908873	0.00426452	0.00468816	0.00859886	0.00829567	0.010039	0.0113022	0.00951478	0.0127427	0.00633432	0.00760324	0.00469902	0.00956906	0.00882835	0.00390663	0.00165107	0.011234	0.0156703	0.014008
0.00061179	0.0029572	0	0.00162035	0	0	0	0.00457922	0.0026176	0.00921512	0	0	0.00380301	0.00188635	0.00654763	0.00271992	0.00146558	0.0030629	0.00807983	0.0047568	0.0041924	0	0	0.00719628	0.0109031	0	0.00718065	0.00679206	0.00962303	0.00751097	0.00819287	0.0100204	0.0104669	0.00461217	0.00824215	0.00687581	0.00180011	0.00829744	0.00959254	0.0144513	0.00644059	0.0121261	0.00557451	0.0089226	0.00639074	0.00522179	0.00917563	0.0136426	0.019513	0.00826306
0	0.00701732	0.00213884	0	0	0	0	0	0	0	0.00161138	0.00480427	0.00797887	0	0	0	0.00148869	0.00677696	0.00218479	0.00373818	0.00569856	0	0	0.00294925	0.0010676	0.00336841	0.00809715	0.00800796	0.0029288	0	0.0090634	0.00683822	0.00545274	0.00458477	0.00586677	0.00486683	0.00615795	0.0126238	0.00669217	0.00820214	0.00466542	0.0135188	0.00996628	0.00261039	0	0.00410555	0.00208976	0.0124614	0.00921522	0.00462644
0	0.00419444	0.00171627	0	0.002987	0.00474247	0	0.00456938	0.00625818	0	0.000601479	0.00667404	0.00751759	0.00235967	0.0045513	0	0	0	0.00162067	0.00838855	0.00669106	0.0113852	0.000952181	0.00105346	0.0065643	0.00688673	0.0119132	0.00820848	0.00824283	0.00680482	0.00773586	0.00668454	0.00631359	0	0	0.00994695	0.0134349	0.00861541	0.00703927	0.00466947	0.00511823	0.00849107	0.0181542	0.00980662	0.0102846	0.00714973	0.00122022	0.0106133	0.00683401	0.00140247
0	0.000461639	0.00356822	0.00128068	0	0	0	0.00335812	0.00282562	0.00226089	0	0.0087971	0.000428672	0.00156783	0.00276202	0.0120447	0.00124312	0.00078777	0.00391442	0.00133191	0.00563788	0.00557219	0.00517223	0.00472413	0.00606162	0.0077956	0.0122997	0.00467758	0.0110009	0.00638034	0.000155916	0.000253729	0.00676172	0.00655974	0.00574496	0.00577538	0.00322561	0.00853245	0.00609193	0.00461626	0.00375745	0.0065789	0.00858364	0.00945231	0.00409793	0.00598745	0.0113234	0.00599339	0.00780077	0.0118196
0.00417167	0	0	0.00217205	0.00564855	0.0129898	0.00290816	0.000953732	0.00587653	0	0	0.0099409	0.0120506	0.00996891	0.00865146	0.0095411	0	0.0100051	0.0084965	0.00517024	0.00370066	0.00199811	0.000325301	0.00650194	0.00179695	0.00510823	0.00614623	0.00221905	0.00280503	0.00769578	0.00912823	0.00546517	0.0019674	0.00535039	0.0101772	0.0106989	0.0054655	0.00818748	0.00683462	0.00191727	0.00197949	0.00511212	0.00373349	0.0088846	0.00859623	0.00575915	0.0112898	0.00659122	0.0142875	0.0142703
0.00779188	0.00356549	0.00492475	9.77697e-05	0.00339535	0.00944325	0.00474259	0.002018	0.00162083	0.00613149	0.00393683	0.0040878	0.00217728	0.00282942	0.0039317	0.00294433	0.00393961	0.00583801	0.00249267	0.000469249	0	1.32332e-05	0.00564286	0.00711705	0	0	0.00156924	0	0	0.00181605	0.00641149	0.00482643	0.00770928	0.00983541	0.0101829	0.00592315	0.00370006	0.00223092	0.00693724	0.00486828	0.00430419	0.00275661	0.00437202	0.00734702	0.00537994	0.00657724	0	0.00704729	0.00752682	0.0130961
0.00500537	0.00145751	0.00180349	0.00569684	0.00656794	0.00471857	0.00297777	0.000164606	0.00128027	0.00319448	0.00506648	0	3.7749e-05	0	0.00315743	0.000423596	0	0	0.00360487	0.00959834	0.00240805	0	0.0007005	0.0082487	0.00540081	0.00712216	0.00352306	0.00610432	0	0.00764203	0.00768951	0.00755027	0.0120197	0.00864458	0.00844477	0	0.00794641	0	0.0112573	0.0067505	0.00944077	0.00731592	0.000395038	0.00326303	0.0112422	0.0140173	0.00473633	0.00466508	0.00468895	0.0121629
0	0	0.00194921	9.73093e-06	0.00480453	0.00705013	0.000880199	0.000712149	0	0.00370744	0.0083575	0	0	0	0.00344905	0	0.00650857	0.00336365	0.00272729	0.00724806	0.00410418	0.0043063	0.00392342	0.00512407	0.00330595	0.00523014	0.00642322	0.00933321	0.00146146	0.00425852	0.00742537	0.0048001	0.0122483	0.00446002	0.00596529	0.00614632	0.00898536	0.00933666	0.0180033	0.00849723	0.00440736	0.00679207	0.00709199	0.00677164	0.0108484	0.0144621	0.0127162	0.00891156	0.0121351	0.0122912
0	0	0	0	0.0032083	0.00634616	0.000866861	0	0.00224139	0.00132847	0.00446884	0.00554456	0.00457185	0.00133304	0.00405606	0.00462082	0	0	0.0119773	0.00449683	0.00311771	0.00573903	0.00358056	0.0025858	0.00642408	0.00839252	0.00724049	0.00536992	0	0.0130705	0.00752253	0.00192651	0.00764285	0.0103593	0.00967573	0.0055164	0.00958346	0.00511365	0.00770866	0.00562766	0.00517501	0.00607979	0.00376385	0.0102447	0.0144613	0.01039	0.0121438	0.00332944	0.0127758	0.0116793
0	0.00502987	0	0	0.00157232	0	0	0.00135133	0.00225065	0	0.0036215	0.00269755	0.000713149	0.000399312	0.00348333	0.00431238	0.00758449	0.00184869	0.00825766	0.00370875	0.00238889	0.00215805	0.00204245	0.000232679	0.00520867	0.00445993	0.0126486	0.00564491	0.00138081	0.00439562	0.0068802	0.0113123	0.00795601	0.00501749	0.00873708	0.00374447	0.00996739	0.00124897	0.00296581	0	0.00470676	0.00255672	0.00848837	0	0.00268455	0.00263649	0.00655116	0.00625899	0.00559912	0.00694382
0.0012431	0	0	0	0	0.000507893	0.00236535	0.00313625	0	0.00148621	0.00210431	0.00135618	0.00690643	0.00537617	0.00958092	0.00344188	0.00640054	0	0.00814927	0.0024479	0.00131201	0.00073586	0.00629985	0.00687323	0.00485917	0.00670046	0.0124106	0.0048202	0	0.00356721	0.006881	0.00360209	0.00153683	0.00449911	0.0111301	0.00857694	0.00686862	0.00726124	0.00844548	0	0.00437767	0.0020293	0.00622613	0.00534184	0.0101537	0.00529505	0.0104835	0.00617487	0.00397765	0.000388563
0.00279402	0	0	0	0.00471687	0	0.00605074	0	0	0.00333193	0.00263303	0.00417133	0.000648861	0.00302768	0.00437923	0.00517687	0.00362942	0.00134211	0.00437581	0.00152423	0	0.00901243	0.0103057	0.00684816	0.00632139	0.00506574	0.00850609	0.0150153	0.00250306	0.00804313	0.00638154	0.00613896	0.00296166	0.0062	0.011711	0.00358432	0.0038881	0.00845825	0.00952959	0.00125336	0.00395816	0.00834404	0.00405618	0.00583155	0.0105717	0.00295107	0.0117097	0.00413923	0.00869497	0.0120569
0	0.000406107	0.00166226	1.07062e-05	0	0.00210751	0	0	0.00619882	0.00640132	0.00119432	0	0.000650511	0.00509389	0.00400941	0.00186555	0.00377449	0	0	0	0.0017751	0.000902634	0.00272294	0.00382808	0	0.00530918	0.00737232	0.00713276	0	0.00296165	0.00219268	0.00342699	0.0050293	0.0024215	0.000501607	0.00919757	0.00448502	0.0132275	0.00932721	0.0115263	0.00500437	0.00279903	0.00551621	0.00313184	0.00709305	0.00164767	0.00584581	0.000857474	0.0112827	0.0182901
0	0.00779905	0.00427611	0	0	0.000770342	0.00105727	0	0.00284944	0.00919273	2.74852e-05	0	0	0.0040737	0.00822487	0.00670223	0.00646994	0.000230874	0	0.00233432	0.00705289	0	0.00324887	0.00368135	0	0.00241793	0.00111808	0.00655737	0.00303415	0.00409457	0.00494273	0.00425711	0.00388131	0.0074027	0.00949738	0.00537785	0.00135446	0.00917709	0.00550224	0.012178	0.000812297	0.00294241	0.00654536	0.0065628	0.0155109	0.00947375	0.0125904	0.00720604	0.00521838	0.0119483
0	0.000347703	0	0	0.00294857	0.00573424	0	0	0	0.00309774	0.00535476	0	0.000824062	7.1771e-05	0.010297	0.00735432	0.00631524	0.00695706	0.000157979	0.00541481	0.00271453	0	0.003579	0.00390434	0	0.0085843	7.31922e-05	0.00478816	0.0152699	0.00923501	0.00856964	0.00491545	0.0012965	0.0075563	0.00712967	0.00581861	0.0024561	0.00939701	0.00217717	0.00202118	0.00831919	0.0117609	0.00824331	0.00688341	0.00853135	0.00961105	0.0125524	0.0129205	0.00671956	0.0109572
0	0	0	0.000835304	0.00238075	0.00348622	0	0	0	0.00253029	0	0	0	0	0.00546263	0.0076357	0.00390172	0	0	0.00966477	0.00476964	0.00513913	0.00398228	0	0.00590668	0.00813155	0.00899531	0.00222169	0.00152715	0	0.000575459	0.00136588	0.000345937	0.00287122	0.00963344	0.00556327	0.0043178	0.0140133	0	0	0.0096237	0.00730412	0.00413825	0.00482104	0.0114122	0.0110495	0.0103306	0.00883207	0.00586716	0.0084353
0	0.00154638	0	0.000700416	0	0.00118946	0.00448435	0.00329496	0.00254547	0.00163437	0	0.00122271	0.000352112	0	0.00279678	0	0.000423324	0.00161538	0.00653982	0.00202942	0.000327429	0	0	0.00325782	0.00242764	0.00943948	0.00418156	0.00490964	0.00912883	0	0.000441419	0.00548332	0.0060452	0.00693291	0.00593613	0.00603352	0.00347616	0.00694133	0.00548757	0.00613012	0.00825389	0.00942933	0.00514093	0.00309098	0.00935693	0.00649688	0.00193365	0.00748216	0.00833689	0.011741
0	0.00329074	0.0020374	0.00302287	0	0.00178938	0.00481531	3.68318e-05	0.00203997	0.00593193	0.00685806	0	0.00164804	0	0.00555599	0	0.00326099	0.00180655	0.00260797	0.00834235	0	0	0.0017681	0.00393007	0.00224317	0.00778926	0.00675049	0.0126235	0.00952462	0.0116146	0.0055865	0.0115658	0.0077911	0.00208976	0.00165429	0.00379736	0.00765721	0.00787546	0.00167738	0.00470328	0.00904851	0.00675633	0.00466046	0.00497331	0.00822118	0.00308082	0.000408877	0.0063465	0	0.0117906
0	0	0	0	0	0	0.00155448	0	0.00667521	0.000106119	0.00441937	0.00441225	0.00803265	0.0083728	0.00780691	0	0.00475104	0.0102665	0.00698046	0.00688675	0	0	0.00194896	0.00625987	0.0060606	0.00365051	0.00648039	0.0123152	0.0062175	0.00832253	0.000642067	0.00526478	0.00918012	0.00243434	0.0057428	0.0111894	0.00816592	0.00611378	0.00188383	0.00566559	0.00927434	0.00187232	0.00756183	0.00805742	0.00390076	0.00628572	0.00316283	0.00483748	0.00494229	0.0126298
0	0	0.00177619	0	0	0.00371252	0.00303804	0	0.0026419	0.00310369	0.00803934	0.00352883	0.00418647	0.00700618	0.000929543	0	0	0.000302039	0.00411174	0.00587981	0.00278303	0	0.00176355	0.00685997	0.00775066	0.00201097	0	0.00426949	0.00198917	0.00131742	0.00486919	0.00489942	0.00614608	0.00223868	0.00625766	0.0105463	0.00738041	0.00454033	0.00176632	0.0019113	0.0106104	0.00441047	0.0118416	0.00811292	0.00709634	0.0110572	0.00524184	0.00560581	0.012856	0.0101858
0	0	0.0011365	0.000393551	0	0.0019478	0.00499967	0	0.00175434	0.0039668	0	0.00345797	0.00157665	0.000459427	0.00133379	0.00189831	0	0	0.00221892	0.00848078	0.00195037	0.0101529	0.012707	0.00778138	0.00408772	0.000767079	0.00176195	0.000973209	0	0.00283671	0.00635074	0.00345685	0	0.00391163	0.0105469	0.0125534	0.00647787	0.00337935	0.00654341	0	0.00277917	0.00235418	0.00614706	0.00370591	0.00764953	0.00630094	0.0159348	0.0126061	0.0129965	0.00784768
0	0	0.00483515	0.00155968	0	0	0.00424948	0.000316502	0	0.000371689	0	0.00224626	0.00525396	0.00264956	0.00406387	0.00549902	0.00468341	0	0.00757839	0	7.3156e-05	0.00286844	0.0069794	0.00519666	0.00416117	0.00536925	0.00151317	0	0.001977	0.00412557	0.00785104	0.0047197	0.00358458	0.00726258	0.0150437	0.0141908	0.00130188	0.00807341	0.004535	0.00347117	0.00537408	0.00792827	0.00499528	0.00845081	0.00484659	3.60378e-05	0.0116079	0.0122247	0.00633784	0.00554506
0	0	0.00401373	0.00278483	0	0	0	0.00364281	0.00316951	0	0	0.000669955	7.34206e-05	0.00141212	0.00539668	0.00804711	0.00952511	0	0.00439247	0.00555091	0.00198278	0.00158035	0.00471082	0.00155544	0.00391611	0.00628011	0.00582727	0.00263754	0.00449351	0.00536016	0.017346	0.00575666	0.00175979	0.00920117	0.00394473	0.0124277	0.00215312	0.00401408	0.00402955	0.00652807	0.00532183	0.00702007	0.00750136	0.00334778	0	0.00878211	0.0122933	0.00339237	0	0.00664152
0	0	0.00137854	0.00243759	4.25021e-05	0.00164039	0	0.00660212	0.00104582	0	0.00259512	0.00367197	0.00407917	0	0.00239639	0.0060208	0.00837619	0.00261339	0	0	0.0134128	0.00998431	0.00722478	0.00648555	0.00603175	0.00108312	0.00452557	0.00861748	0.00688963	0.0032208	0.00776603	0	0	0.00288017	0.00395953	0.00529148	0.00584185	0.00979459	0.00987645	0.00242874	0.00360046	0.00121007	0	0.00513105	0.00148377	0.00477297	0.0127654	0.00755448	0.00155805	0.00923737
0	0.00158033	0.00304065	0.00148382	0.00192038	0.0032102	0	0.00075266	0.00691264	0.0055604	0.00156941	0	0	0.00146087	0.00389519	0.00279496	0.00214587	0.0089086	0.00679589	0.0012536	0.00657496	0.0016445	0.00167678	0.00740132	0.00939769	0.00322134	0	0.0032011	0.00240696	0.00618798	0	0.00254061	0.00449634	0.00318198	0.00232515	0	0.00793193	0.00762099	0	0.00731114	0.00938113	0.00815474	0.00684076	0.0036268	0.00080729	0.00845982	0.00630968	0.00462297	0.013154	0.0105076
0.00488104	0.000926457	0.00298114	0.00155012	0.000526964	0.00121483	0	0.000580063	0.00157765	0.00699727	0.00262094	0	0.00281087	0.000877186	0	0.00100686	0.000349556	0.00345008	0.00741537	0.00368683	0.00584479	0.00102633	0.0032166	8.34126e-05	0.00154854	0.00287715	0.00115344	0.00806966	0.0108598	0.00386622	0.00277414	0.00194722	0.00687529	0.00320704	0.00312429	0.00802639	0.00635615	0.00632676	0.00157841	0.00880904	0.00590495	0.00117572	0.00259051	0	0.00758568	0.0113128	0.00538854	0	0.0114904	0.0171585
0	0.00235999	0	0	0	0	0	0.00322757	4.7625e-05	0.00504878	5.75299e-05	0.00241549	0	0.00263972	0	0	0.00330315	0.00395317	0.00697263	0.00421839	0	0	0.0047263	0.000973252	0	0.00577971	0.0123647	0.00847055	0.0114883	0.00750976	0.00454726	0.00560879	0.00414148	0.000405726	0	0.00899339	0.00181423	0.00848849	0.00921042	0.00597782	0.00719511	0.000754121	0.00637339	0.00666129	0.0103903	0.0105577	0.00500748	0.00685272	0.0147262	0.0115187
0.000187335	0	0	0.00311635	0	0.00151586	0.00339931	0.00187225	0.00352357	0.00483012	0	0.00595267	0.000538326	0.00392894	0	0	0	0	0.00623297	0.0100392	0.00432388	0	0.00404775	0.00773905	0.0143265	0.00415591	0	0	0.00463401	0.00636691	0.00216089	0	0	0.0117273	0.00435116	0.00500898	0.00708853	0.00796012	0.000642462	0.00727675	0.00983728	0.0117869	0.011216	0.00895173	0.011608	0.0100791	0.0114318	0.00662	0.00845618	0.0140846
0.00887922	0.00198002	6.01657e-05	0	0	0	0.00214378	0.00209581	0	0.00362976	0	0	0.00100605	0.00716247	0.00586901	0.000435666	0	0	0.00499832	0.00616982	0.00613183	0.00530301	0.00406941	0.00109618	0.00292457	0.00590372	0	0	0.00137481	0.0112986	0.00895681	0	0	0.00638545	0.00111266	0.00158862	0.0104804	0.00639846	0.00948536	0.00433697	0.00188472	0.00855718	0.0121363	0.0133971	0.00302961	0.0102134	0.0100774	0	0.00902622	0.0068141
0.00146333	0	0.00141136	0.000763098	0.00607612	0.00380701	0.00501366	0.000558056	0	0.00379444	0.00045909	0	0	0	0	0.00403833	0.00312653	0	0.00026846	0.00367145	0.00584205	0.00608528	0.00436029	0	0	0.000636545	0.001751	0.00296854	0.00219217	0.00946643	0.00682551	0.00596336	0.00174844	0.00192825	0	0	0.00326841	0.0032923	0.00384431	0.00332881	0.00931696	0.00648972	0.0017321	0.0125307	0.00361048	0.00821197	0.00507041	0.00505122	0.0115353	0.0116434
0.00316944	0	0.000324003	0.00213678	0.00314928	0	0.00241272	0	0	0	0	0	0	0	0	0.00277596	0.000941028	0.00198823	0	0.00707181	0.00357885	0	0.00232903	0.00408402	0	0	5.07611e-05	0	0.00697844	0.00483504	0	0.000657827	0.00682076	0.00393302	0.00242093	0.00273191	0.00138292	0.00818319	0.00700763	0.00350811	0.00786682	0	0	0.0110891	0.0101378	0.0132152	0.0105817	0.00850427	0.0142138	0.00310244
0	0.00391683	0.00421177	0.00132595	0	0	0	0	0	0	0.00310808	0.001236	0	0	0	0.00434247	0.00574801	0	7.07087e-05	0.00214877	0.00639379	0	0	0.0054296	0	0	0	0	0.00854934	0.00434864	0.00781753	0	0	0.00415201	0.00545533	0.00411955	0	0.0158325	0.00723922	0.00310638	0.00667747	0	0.0106824	0.00966832	0.0113488	0.0100198	0.0103543	0.0155947	0.0162153	0.00356986
0	0.0040813	0.0034641	0.00138384	0	0	0	0.000366269	0.0012416	0	0.00207334	0	0	0	0	0	0	0.00555712	0.0015385	0.00366122	0.0106651	0.0051905	0	0.00231642	0	0.00429234	0.00478256	0.00123615	0.0018273	0	0	0.00298538	0	0.00300717	0.00701349	0.0107162	0.00958654	0.00947026	0.00226151	0.0089219	0.0137987	0.00647549	0.0122121	0.0148101	0.00771923	0.00552053	0.0071538	0.0100779	0.013193	0.0087707
0.00206006	0	0.004011	0.000773761	0	3.33549e-05	0.00304249	0.00357005	0.00292556	0.00331036	0	0.00151634	0.00110805	0	0	0	0.000414376	0.0101916	0.00313879	0.00201795	0.000415609	4.74655e-05	0.00377436	0.00424338	0.00111029	0.00604688	0.0111879	0.000881472	0.00634748	0.00377271	0.0033956	0.00893711	0.0106831	0.00588381	0.00876761	0.0119768	0.0122381	0.00464558	0.00204248	0.00507562	0.00539171	0.00820997	0.00787523	0.00639115	0.00882967	0.0112462	0.00721629	0.00707523	0.0106312	0.0101184
0.00555894	0	0.0043906	0.00474451	0	0.000332472	0	0.00489925	0	0.00221022	0	0.00067374	0.00618126	0.00197187	0	0.000608437	0.00416467	0.000305197	0	0.000850038	0	0	0	6.28667e-06	0	0	0.00909421	0.00042476	0	0.00226902	0.0052056	0.0076454	0.00244196	0.00213083	0.00112256	0.00432263	0.00629645	0.0044732	0.00861035	0.00260265	0.00273119	0.00656685	0.00465502	0.00744189	0.00663045	0.0079708	0.00582534	0.00607444	0.0105266	0.005319
0	0.00373402	0.000803193	0.000600558	0	0	0	0.00471406	0	0.000734282	0	0.00180582	0.00783059	0	0	0.00443529	0	0.00637473	0.00358345	0.00558929	0.000907554	0.00149339	0.000588503	0	0	0.00150651	0.00609354	0.00328395	0.00731631	0.00536047	0.00637037	0.00467641	0	0.00764333	0.00635275	0	0.00656256	0.0117428	0.012048	0.000930083	0.0003815	0.00187276	0.000552205	0.00778115	0.0038786	0.0058267	0.00813065	0.00781083	0.0109525	0.00825393
0.00153256	0.00578063	0.00359414	0.00331582	0	0	0.00504388	0.00619255	0	0	0.00719917	0.0026983	0.000837186	0	0.00184652	0	0.00299545	0.00927375	0.0024856	0.00123873	0	0.00422079	0.00189744	0.00448024	0.0035694	0.0102378	0.00472462	0.00527656	0.00401718	0.00163393	0.000402586	0	0	0.00649312	0.00710576	0	0.00653112	0.00910697	0.0071619	0.00482184	0.00880318	0.00892931	0.00679823	0.00368645	0.00681646	0.00118805	0.00919549	0.00945623	0.0135462	0.00754323
0	0.00275988	0.000358522	0.00236876	0	0.0014789	0.00121378	0.000284477	0	0	0.0063967	0.00576772	0.00304986	0.000431928	0	0	0.00507602	0.00297724	0.00180844	0	0	0	0	0.0016023	0.00376246	0.00213557	0.0099423	0.00413124	0	0.000702073	0	0.00131224	0.00173733	0.00385365	0.00646459	0.000673026	0.00414942	0.001396	0.00720064	0.00635506	0.0113011	0.0146695	0.0121251	0.00748267	0.00479501	0.00473871	0.00166342	0.00191311	0.0115109	0.00314736
0	0	0	0.00348449	0.00100865	0.00691856	0.00029378	0.000915175	0	0	0.00286486	0.00143929	0	0	0.00121678	0	0	0.00392458	0.00264152	0.00388132	0	0	0.00477668	0.0039889	0.00345585	0.00776157	0.00798565	0.00630132	0.00590525	0.00729322	0.00197066	0.00220052	0.0058652	0.00751292	0.00600021	0.00626794	0.00501563	0	0.00164833	0.00356075	0.00300523	0.00652325	0.0113646	0.00858702	0.00293873	0.00762256	0.00623453	0.0112868	0.0105815	0.0133609
0.00550884	0	0	0.00358824	0	0.00134376	0.0075654	0	0.0043711	0.00122185	0.00455143	0.00126572	0	0.00162497	0	0.0034604	0.000103302	0.00555395	0	0	0.000621199	0.00228366	0.00304515	0.00371766	0.00173392	0.00216959	0.0025744	0.00431038	0.00782823	0.0132182	0.00433409	0.00371993	0.0125587	0.00870516	0.00637446	0.00798896	0.00859446	0.00579642	0.0060693	0.0106811	0.00398385	0	0.00447232	0.00251163	0.000712624	0.00668414	0.0103923	0.0130046	0.0122428	0.0137742
0.00840085	0.000704441	0	0.00267304	0	0.00289209	0.00205266	0.000863707	0.00619802	0.00108406	0.000774675	0.000701587	0.00435574	0	0.000240112	0	0	0.00275836	0	0	0.000738833	0.0050711	0.0092142	0.005926	0.00499376	0.00511165	0.00293586	0.00278861	0.00250243	0.00526724	0.00388915	0	0.00293766	0.00558077	0.00260539	0.00421835	0.00800886	0.013864	0.00554571	0.00694696	0.00292793	0.00925572	0.0071139	0.00357948	0.000450113	0.00565112	0.00482943	0.00453191	0.012431	0.012693
0.00390932	0	0.00371537	0.00242397	0	0.000823108	0	0	0.00689246	0.00248252	0.00456778	0.00444603	0.00365984	0.00131423	0	0.00176338	0.0013899	0	0	0	0.000942881	0.00351062	0.00541958	0.00241533	0	0.000227161	0.00372048	0.000245724	0.000106398	0.00357106	0.00449091	0.00454093	0	0	0.0021617	0.00295062	0.00675763	0.00918668	0.00466529	0.00377212	0.00802263	0.0079124	0.00688368	0.00486244	0.00576089	0.00776926	0.00384798	0.0110151	0.0143331	0.0106666
0.000725918	0.00144097	0.000869388	0.00784797	0.00140998	0.00272015	0.00127545	0.00212331	0.00187701	0.00343821	0.00472204	0.00378916	0	0	0	0.00125505	0	0	0.00299488	0.00284563	0	0.00357725	0.0029977	0.000475579	0.00142616	0.00654404	0.00541407	0	0	0.000327161	0.00846078	0.0126599	0.00609944	0.00694854	0.00375658	0.00478671	0.000860737	0.00413246	0	0.00635223	0.00618945	0.00620762	0	0.000181694	0.000770473	0.00186412	0.00552966	0.0111928	0.0130686	0.0194657
0.0019486	0.00135351	0.00239287	0.00460559	0.0025982	0	0	0.00195946	0.0046991	0.00459551	0.00205627	0.00378261	0.00305605	0	0	0	0	0	0	0.00196451	0.000760952	0.00618265	0	4.81398e-05	0.0010172	0.00367267	0	0	0	0	0.00673348	0.00323484	0.00383077	0.00494778	0.00872603	0.012493	0.00823781	0.0074695	0.000239307	0.0118323	0.0115856	0.0066728	0.00605715	0.000917553	0	0.00206764	0.00705728	0.0103777	0.014065	0.0120458
0	0.0050469	0.00330679	0.00231755	0.00246446	0.00118394	0.00225975	0.00375089	0.00259913	0.00473761	0	0	0.00163906	0.00353478	0	0.0012312	0.00261433	0.00192404	0.00880017	0.00416816	0.0046244	0.00577509	0.00422789	0.00748557	0	3.4816e-05	0.00451925	0	0.00233206	0	0.00141453	0.0106035	0.00228795	0.00717066	0.00461386	0.00682618	0.00980412	0.00757445	0.00926134	0.00700478	0.00771452	0	0.00887362	0.00806312	0.0038648	0.0055032	0.00961421	0.00983819	0.0107408	0.00840795
0.00564458	0.00568966	0.00593352	0.00556335	0.00242085	0.00444022	0.000623501	0	0.00399061	0.00206608	0	0	0	0	0.00145522	0.00241654	0.000799082	0	0.0106236	0.00180223	0.00405154	0.00235683	0.00415208	0.00534179	0.00015704	0.00219944	0	0	0.00163315	0.00903878	0.00890705	0.00884281	0.00207836	0	0.00383198	0.00896152	0.00792604	0	0.00584189	0.0124548	0.00583376	0.00439947	0.00941973	0.0121511	0.00388996	0.00821094	0.0055515	0.00963833	0.00837105	0.00884912
0.00171714	0.00482261	0.00337077	0	0	0.00747881	0.00176782	0.00326272	0.00384047	0.00461167	0.00895226	0.00152881	0	0	0	0.000919935	0.0032183	0.00531922	0.00641265	0	0	0.00725242	0.0040614	0	0.000822158	0.00185801	0	0.000315787	0.000381526	0	0.00510993	0.000393435	0.00270324	0.0101144	0.00619154	0.00344193	0.00506752	0.00640508	0.00864427	0.0124446	0.0101851	0.00382218	0.00946818	0.012329	0.00746623	0.0046702	0.00903536	0.00878415	0.00976435	0.00998707
0	0	0.000626231	0	0	0.00300161	0.0057191	0.00483518	0.00582613	0	0.00230197	0	0	0.000225878	0.00321082	0.00247137	0.00124356	0.000456331	0.00117214	0.000240025	0	0	5.92521e-05	0	0.000575375	0.000120223	0.00654234	0.00499963	0	0.000962194	0.00298081	0.00165794	0.00132904	0.00737044	0.0118253	0.00376634	0.00582174	0.0140254	0.00445292	0.00257547	0.00726706	0	0.00459342	0.00548033	0.0106165	0.00583918	0.00529753	0.00530528	0.00660185	0.0125797
0	0.00021312	0.00336047	0.000471598	0.000860096	0	0.00204167	0.00547383	0.00266103	0.000758664	0	0.000530027	0.000952956	0.000194412	0.00267014	0.00666906	0.00229474	0.00150072	0.00477677	0.00677966	0.00121158	0	0.00144343	0	0	1.29576e-05	0.00190303	0	0	0	0	0.00127785	0.00311866	0.00748131	0.0081528	0.00835479	0.0125569	0.00738455	0.00526654	0.001309	0.00885694	0.00530208	0.00985388	0.00579186	0.00673411	0.00146039	0.00543641	0.00578603	0.00691021	0.0171909
0.00333694	0	0	0.00684419	0.000563647	0	0.00526693	0.000883944	0.00469049	0.00098448	0	0.0114032	0.0106277	0.00415635	0.00239623	0.00450626	0.00552681	0.00251397	0.00725791	0.00470535	0.00277378	0	0.00049921	0	0	0	0	0.00413236	0.00169445	0.000802595	0	0	0.00151966	0.00371019	0.0084144	0	0.007105	0.013277	0.00921515	0.00287027	0.00787066	0.00744243	0.0138755	0.0166515	0.0110211	0.00766596	0.00842822	0.00675225	0.0034204	0.0063158
0.0082401	0.00447261	0	0.00187349	0.00135049	0.00201186	0.00915534	0.00445031	0.00194677	0.00184774	0.0051795	0.00787731	0.00709665	0.00263398	0.00104147	0.00261129	0.00511642	0	0.00422392	0.00814456	0.00404776	0	0.000375533	0.0018371	0.00962844	0.00012792	0	0.00324226	0.00167571	0.000757859	0.00475359	0	0.0016406	0.000118932	0.00662176	0.00130646	0	0.00771154	0.00705045	0.00600057	0.00239785	0.00168411	0.0096158	0.0102693	0.0092508	0.0109068	0.00731817	0.00806238	0.0061625	0.0082732
0.00482903	0.00793652	0.00393513	0.0027335	9.037e-05	0.00282251	0.0035548	0.00622793	0.00271766	0.00538805	0.00954231	0	0.000254574	0	0.00283644	0.00243691	0.00285324	0.00398158	0	0.00273293	0.00452263	0.00361036	0	0	0.0101491	0.00184871	0.00157824	0	0.00191801	0	0.00435958	0.00263544	0.00512924	0.00328266	0.00182888	0	0	0.00576881	0.00842853	0.00220391	0.00677027	0.0109495	0.0102351	0.00449333	0.00321065	0.00752541	0.00423076	0.00615845	0.00993652	0.00848232
0.0103798	0.00437777	0.00307552	0.00526649	0.00114244	0.00155391	0	0.00466866	0.00408032	0.00388519	0.00475546	0.0021795	0.00683287	0.00523446	0.00734007	0.00447342	0.00256114	0.00512665	0	0.00139474	0	0.00496543	0.00511627	0.00147631	0.00131266	0.00285175	0.00665033	0.00109765	0.000448029	0.00403335	0	0	0	0	0.000789162	0.000756645	0.00286038	0.00363757	0.0034051	0.0074932	0	0.00640171	0.00856004	0.0112195	0.0041275	0.00796547	0.00355907	0.00332177	0.0093779	0.00509274
0.00629374	0.00591712	0.000761133	0.00592724	0	0.00121836	0.00430301	0.00754805	0.00300525	0.00127105	0	0.00424404	0.00395716	0.00277416	0.000599837	0	0.00345453	0.00578935	0.00315033	0.00762558	0	0.00159094	0.0078418	0.00296462	0.00326791	0.00704403	0.0047846	0.00723765	0.00354201	0.00571269	0.000877774	0.00554344	0	0.00678685	0.00647582	0.00471786	0.00516962	0.00129207	0.00648608	0.0155273	0.00199673	0.00796907	0.00472121	0.0141513	0.00930855	0.0097595	0.00183469	0.0068618	0.00689713	0.00712682
0.00124813	0.00375964	0.00263845	0	0.00263691	0.00128281	0.000163678	0.00403035	0.00164117	0	0	0.00122505	0.00249075	0	0	0	0.000528838	0.00410568	0	0.000244368	0	0.000953979	0	0	0.000881095	0.00396087	0.000516758	0.00185352	0.00372817	0.00715945	0.00393516	0.00596497	0	0.00531263	0.00303987	0.00468605	0.00339915	0.0035071	0.0023162	0.00430679	0	0.00317761	0.00786977	0.00694685	0.00783707	0.00625593	0.00329268	0.00724373	0.0117538	0.0128449
0.00253099	0.00540483	0.00537055	0.00504133	0.00918564	0.0104879	0.00297499	0.000727133	0.004634	0.00124334	0.000612004	0.00432995	0.00192458	0.00510953	0.000825367	0.00313163	0	0.00541587	0.00271504	0.00156733	0.00516223	0.00288839	0.00372421	0.00471039	0	0.00125003	0	0.00151638	0	0.00286046	0.00501932	0.000912684	0	0.00322818	0.000147878	0.00681014	0.00669683	0.0015601	0.00503172	0.00458234	0.00515847	0	0.00650667	0.00334349	0.00415534	0.0028859	0.00989684	0.0161887	0.0100361	0.0119733
0.00554524	0.00313769	0.00234333	0.00476524	0.0050068	0.00545387	0.000964935	0	0.000857529	0.00467131	0	0.00068301	0.00524341	0.00499714	0.00458128	0.00452673	0.00309993	0.00675733	0.000651526	0.00652193	0.0116699	0.00824739	0.00136722	0.00317784	0.00407241	0.00718841	0.000330076	0	0.00217783	0	0.000818333	0	0	0	7.63936e-05	0.00343102	0.00150771	0	0.000205792	0.0033818	0.00751038	0.00445517	0.00307075	0.00457512	0.00575238	0.00838019	0.0116598	0.0139289	0.00703793	0.00793041
0.00517824	0.000771216	0	0.000412785	0.00764996	0.00356861	0.00369382	0	0	0.00369135	0.00738131	0.00402061	0.00375444	0.00498095	0.00821821	0.00357006	0.00672042	0.00562604	0	0.000925479	0.0127043	0.0018127	0.00388407	0.00383846	0	0.00500112	0.000423872	0	0.000307112	0	0.0013439	0.000872016	0	0.000234974	0.00378116	0.00574134	0.00198852	0	0	0.00374406	0.00369478	0.000988751	0.0027247	0.00389124	0.00992791	0.000337207	0.00375558	0.00422209	0.00332689	0.00714147
0.00305187	0.0070764	0.000730954	0.00337954	0.0023195	0	0.00377319	0.00180478	0.00290448	8.70816e-05	0.000268104	0.00321681	0	0.00197355	0.000355567	0	0.00446154	0.000514332	0.00161301	0.000477569	0.00664733	0.00298743	0.000701609	0.0011239	0.00820454	0	0.00293109	0.00102115	0	0.00168581	0.00803343	0.002234	0.00299617	0.00769474	0.00909921	0.00405197	0.00117886	0.00374733	0	0.00493022	0.00443363	0.00172191	0.00222247	0.00826074	0.00661019	0.00855346	0.00830522	0.00825361	0.00482009	0.0099264
0.00615065	0.00715422	0.00372383	0	0	0.00484461	0.00512284	0.00337631	0.00508339	0.00532406	0.00336952	0.0016431	0.00380965	0.00257086	0.00239564	0	0.00911452	0.00363625	0.000620789	0	0.00307114	0.00535186	0.00305492	0.00206057	0.00315876	0.00143475	0.00189841	0.00483291	0	0.000514492	0.00768324	0.00121951	0.000646342	0.00619234	0.00151065	0	0.00281116	0.00428947	0.00358661	0	0.00635222	0.00445813	0.00332083	0.00862188	0.00846859	0.00497963	0.00278021	0.00675338	0.0119717	0.0093953
0	0.00736736	0.00797747	0.000698691	0	0.00183878	0.00808918	0.00193275	0.000834264	0.0052859	0.00222458	0.00254471	0.00612025	0.00944281	0.00790712	0.00405465	0.00636553	0.00679723	0.000537525	0	0.000396713	0.0028788	0.0094337	0.00916716	0	0	0.00181624	0.00508145	0.00205944	0.00401763	0.0071364	0.00173958	0	0.00049772	0	0.00315441	0.00487204	0	0.00466243	0.00719977	0.00599915	0.0017056	0.0103021	0.012672	0.00537485	0.00077425	0.00750629	0.00923455	0.00987044	0.00935772
0.00696118	0.00564095	0.00302014	0.0050058	0.00166892	0.00793404	0.00480702	0	0.00282942	0.00386524	0.000619698	0.00338299	0.008243	0.00861192	0.00497383	0.0100384	0.00889291	0.00715635	0.00103571	0	0.00373337	0.0012568	0.00287166	0.00546918	0	0.00269944	0.00141451	0.00194283	0.00961886	0.00431449	0.00241444	0.00247351	0	0	0.00230098	0.0045667	0.00589127	0.00172605	0.00144475	0.00426602	0.0011414	0.0064271	0.00669946	0.00652265	0.00901343	0.00792141	0.00880337	0.00801163	0.00166997	0.00575727
0.00605373	0.000647752	0.00438285	0.00131142	0	0	0.00394198	0	0	0.00312656	0.00181043	0.00163905	0.00454749	0.00959388	0.00790783	0.00460902	0.00542566	0.00834255	0.00138635	0.00486395	0.0024018	0.0032012	0.00305813	0.00373585	0.0062011	0.00251262	0.00509072	0.00266609	0.00740628	0.00463266	0.00444174	0	0	3.28256e-05	0.00259639	0.00188701	0.00457234	0.00273327	0	0.00128925	0.00841141	0.00601089	0.00475495	0.00709547	0.0125071	0.00391849	0	0.00437722	0	0
0	0.000681955	0.00473594	0.00424775	0	0	0.00455351	0.00111732	0.000662247	0.00748262	0.00523606	0.00541876	0.0109335	0.00848208	0.00386784	0.000489124	0.00406294	8.29594e-05	0.00518375	0.00229041	0.00711931	0.00320526	0	0	0	0.000917118	0.00551699	0.0051297	0.00171581	0.00227427	0.00063449	0	0	0	0.00102475	0.00429512	0.00346528	0.00057192	0.00357701	0.000949175	0.00245259	0.00409291	0.0066277	0.000240097	0.00664594	0.0057225	0.00521323	0.000945665	0.00126587	0.00161567
0.00309685	0.00348129	0.00279489	0.00110987	0.00174789	0.005538	0.00760275	0.000234684	0	0.00499748	0.00909032	0.00169268	0.00328255	0.000801206	0.00615673	0	0.000350716	0	0.000610579	0.000567983	0.00441286	0.00287634	0.00629037	0	0.00173407	0.00322009	0	0.00032388	0.00232456	0	0	0	0	0	0.000394237	0	0.00014794	0.00222575	0.0023108	0.00355567	0.00672233	0.0041992	0.00186767	0	0	0.000729772	0.00183328	0.00305137	0.00233914	0
0.00397198	0.00562141	0.0004796	0.000650805	0.00287907	0.00870711	0.00785395	0.00273353	0.00254301	0.00173496	0.00412072	0	0.00187635	8.33945e-05	0.00503276	0.00117361	0.00447156	0.00586218	0.00753797	0.00695615	0.00310381	0	0.00353749	0	0.00244992	0.00131678	0.000974956	0.000780385	0.00236128	0.00083417	0	0.00192131	0.00296008	0	0.004242	0.00305847	0.00882392	0.000716604	0.0021298	0	0.00225539	0	0.00107231	0.00347022	0	0	0.000978244	0.00821354	0.0105559	0.00469135
0.00238913	0.0020688	2.67927e-05	0	0.000893538	0.00790981	0.00846354	0.00359249	0.00194305	0.00365065	0.00246509	0.0024177	0.00425413	0.00890065	0.00764216	0.000758813	0.000253889	0.00584264	0.00325477	0.00350995	0.00434636	0.00482401	0.00130286	0	0.000825015	0.00281327	0.00465273	0.00306359	0.00491876	0.00520365	0.00020477	0.00544571	0.00336621	0	0.00318693	0.00316964	0.00204488	0	0.00631744	0.00351953	0.00159563	0.00246874	0.000591745	0.00197911	0.000964939	0.00646992	0	0.00471471	0.00240662	0
0.00495976	0.00325121	0.00502813	0.00371895	0	0	0.000413648	0	0	0	0.00278591	0.00559119	0	0.00120002	0.00226494	0.00138542	0.00368281	0.00170085	0.000289571	0.000832407	0.00562475	0.00867631	0.00731747	0.000453017	0.00742501	0.00250623	0.0055524	0.00100287	0.000721187	0	0	0.00607625	0.00303629	0	0.0021776	0.0016112	0.00164793	0	0	0.00453278	0	0	0	0	0	0.00111549	0.00420349	0.00145692	0.00308274	0.00584581
0.00163308	0	0.00117705	1.62859e-05	0.00033514	0.00538686	0	0	0.00455253	0.00203865	0.00295817	0.00280029	0.00192385	0	0.00206053	0.00215488	0.00517648	0.00886444	0.00624316	0.00451932	0.00532147	0.00626243	0.00723696	0.00441099	0.00897306	0.00257931	0.00515367	0.000241058	0	0.00684236	0.00252534	0.00308801	0	0.0025004	0.00049834	4.20598e-05	0	0	0	0.00391421	0.00130625	0.0057845	0	0.0030843	0.00158572	0.00285667	0.00351557	0	0.00108058	0.0108932
0	0	0.00529138	0	0.0073064	0	0	0.000853715	0.00179411	0	0.00374259	0.00133608	0.00468017	0.000459137	0.00839908	0.00746005	0.000733282	0.00531072	0.00960072	0	0.0100363	0.0081268	0.00724599	0.00756702	0.00479445	0.00501988	0.000563353	0.0012378	0.00271379	0.00327118	0.00544577	0.00331388	0.0018648	0.000411103	0.000906162	0	0.00197606	0	0.00262724	0.00888274	0.00526616	0.00341521	0.00212049	0	0	0	0.00269219	0.00109563	0.00314595	0.0078984
0.00382051	0	0.00151768	0	0.00161389	0	0.00114445	0.00670281	0.00275829	0.00500801	0.00481533	0.00211958	0.00448431	0.00467487	0.00104217	0.00447981	0.00334286	0.00536286	0.00350464	0.00273253	0.00606386	0.00550789	0.00183631	0.00471331	0	0.00204381	0.000231465	0.00153233	0.00513743	0.00530056	0.00540443	0.002465	0.00719184	0.0057443	0.00218154	0.00173081	0.000815045	0	0.00087041	0.00389621	0.0050984	0.00299136	0.00325964	0	0	0.00184535	0.00612033	0.00775409	0.00600915	0.00384972
0	0	0.00689458	0.00431541	0	0	0	0.00128445	0	0.00105374	0.00516888	0	0.00248324	0.00619924	0.00112132	0.00338439	0.000407847	0	0.00572967	0.00660797	0.00788217	0.00417691	0.00172273	0.00855842	0.00298104	0.00620033	0.000544845	0.000472722	0.000654289	0.0104088	0.0011845	0.00608067	0.0080706	0.00428053	0.0032653	0.00372092	0.00234743	0	0.00329999	0.00206387	0.00460086	0.00358412	0.000730316	0	0.00401112	0.00678282	0.00239305	0.00329789	0.00494441	0.00615188
0.00178683	0	0.00341373	0.00716533	0.00143627	0	0	0.000508325	0	0.00184644	0.00445951	0.002787	0.0039889	0	0	0	0.00347378	0.00588323	0.00345282	0.00717535	0.0116565	0.00396809	0	0.00533477	0.00374839	0.00410501	0.00148882	8.00554e-05	0	0.00170748	0	0.00522638	0.00932767	0.00776811	0.00245401	0	0.00196315	0.000723348	0	0.00613628	0.0039649	0.0044516	0.00812947	0.00459333	0.002138	0.00182912	0.00265355	0.00171086	0.00129977	0.0109999
0.00597356	0.00401221	0.0081074	0.00128687	0.0023848	0	0.000545226	0.00307548	0.000368644	0.000262978	0.00363056	0.00586029	0.00323588	0	0.000231639	0	0.00363522	0.00540747	0.00226243	0.0049044	0.00055099	0.00198523	0.00220702	0	0.00255552	0.00429561	0.00245057	0	0	0.0014269	0.00661629	0.00555523	0.00677725	0.00482428	0.0063325	0.00321951	0.00575457	0.000512128	0	0.00530306	0.00914543	0.00705637	0.00399492	0.00535981	0.00405623	0.00645084	0	0	0.00277515	0.0103784
0.00291191	0.00203446	0.000993994	0	0.00539057	0.00101768	0.00281387	0.00826102	0.000765777	0	0.00277758	0.00118355	0.000345752	0	0.00703149	0	0.00126222	0	0.00049106	0.0110834	0.00305122	0	0.00368562	0	0.000100355	0.00470849	0.0030457	0.00262776	0.00376034	0.00302211	0.00498683	0.00354228	0.007795	0.00254276	0.00225025	0.00043125	0.00381198	0.000180367	0.0039294	0.00189615	0.00105387	0	0	0	0	0.000858736	0.00248252	0	0.0017344	0.0038723
0.00371802	0.0018836	0.00196745	0	0.00106001	0.000536865	0.00241273	0.00453462	0	0	0.0053525	0	0	0	0	0.00165398	0	0.00133776	0	0.0103824	0.00525421	0.00525762	0.00676578	0.0054173	0.00450035	0.00467763	0	0.00157532	0.000737857	0.00206549	0.00857207	0.00154927	0.00645605	0	0	0.00394931	0.00235525	0.000102287	0	0	0	0	0	0	0	0.00265854	0.00867454	0	0.00490483	0.00209828
0	0.00256785	0.0071637	0.000877012	0	0	0.00125948	0.00181752	0.00215934	0	0.000369311	0.00636012	0.00665712	0.000208983	0	0.00717467	0.00217133	0.00561743	0.00600688	0.00351592	0.0044499	0.00336341	0.00420629	0.00178785	1.33383e-05	0.00353772	0.00181949	0.00605855	0.00136675	0.000971918	0.00755785	0	0.00473944	0.00758311	0.00267256	0.00404874	0.000106797	0.00104544	0.00572728	0.00701752	0.00370439	0	0	0.00723313	0	0.00376678	0.00594139	0.0051836	0.00208879	0
0.000438762	0.00107963	0.00597075	0	0.000233433	0	0	0.000886595	0	0	0	2.86417e-07	0	0.000833604	0.00139318	0.000815871	0.000170041	0.00981154	0.00710175	0	0.00446851	0.00305216	0.00502803	0.00389311	0.00325063	0.00633125	0.00468155	0.00533442	0.00367246	0.00819777	0.00724687	0	0.00738979	0.00884678	0.0108604	0.00171314	0.00345543	0	0.00613776	0.006213	0.00620266	0.00607834	0.00175038	0	0.00372573	0.00673988	0	0.00149546	0.000291939	0
0	0.000385992	0.00293451	0	0	0	0	0.00529095	0	0.00317758	0.00260229	0.00203039	0.00323484	0.00586586	0.00363415	0.00279257	0.00187274	0.00460286	0.00701033	0.00523688	0	0	0.00369749	0.00645802	0.00449786	0.0039886	0.0024597	0.00291393	0.00846797	0.00688861	0.00640886	0.00708036	0.00478545	0.00453481	0.00534566	0.00178234	0.00390673	0.00215235	0.00683598	0.00569516	0.00557222	0.00907718	0.00453609	0.00473821	0.00663075	0.00323747	0	0.00392284	2.88556e-05	0
0	0.00541688	0.00353833	0	0.00651542	0	0	0.00280972	0	0.00273313	0.00158775	0.00281803	0	0.00628579	0	0.00480789	0.00665833	0.00111574	0.00436632	0	0	0	0	0.00696023	0	0.00931441	0.00295057	0.00612508	0.00730203	0.00833145	0.00375775	0.00878076	0.00525899	0.0029304	0.00539592	0.00270134	0.00154933	0.00137957	0.00516652	0.00456804	0.0077488	0.00431613	0.00341508	0.00611054	0.00553019	0.000400226	0	0	0	0
0.000590411	0.00182786	0.00141058	0.00187474	0	0.00223841	0	0	0	0.00249873	0	0	0	0.000393957	0.0025363	0.00506091	0.0106102	0.00255258	0.00516374	0.00281195	0	0.00138342	0.000173493	0.00491437	0.00296686	0.00721807	0.00510557	0.00132042	0.00604288	0.00221184	0.00782981	0.00410644	0	0	0.00218601	0.00515944	0.00104305	0	0.000555932	0.00102381	0.00624264	0.00352618	0.00335589	0.00106081	0.00429785	0	0	0.000420282	0.00121522	0
0.00411469	0.00785262	0.00160099	0.000973926	0	0.00182721	0.00998579	0.0013295	0	0.00469964	0	8.34489e-05	0	0	0	0.0029956	0.0052753	0.00248566	0.00262538	0.00199134	0	0.0021097	0.00474135	0	0.0040334	0.00556794	0	0.00437908	0.000826893	0.00129344	0.00280567	0	0.00485926	0.000507506	0.00368263	0.00219539	0	0	0.00139827	0.00215932	0.00315878	0.000560391	0.00259574	0.00713831	0	0.00588949	0.00620509	0.00569468	0.00292801	0.00312039
0.00417864	0.00120786	0	0	0	0.00229187	0.00376612	0	0	0.00722865	0.0023764	0	0	0	0	0.000660655	0	0	0.00315549	0.00236643	0.00260161	0.000471228	0.00567508	0.00680057	0.0129491	0.0113632	0.00548233	0.00250883	0.00164451	0.00339131	0.00255262	0.0045636	0.00729573	0.00432836	0.00126168	0.00372474	0.000985351	0.000241863	0.00196368	0.00224186	0.000122264	0	0.00406636	0.004352	0.00212216	0.00402855	0.00359053	0.0022882	0.00117142	0.00295351
0.00886025	0.00301021	0.00300885	0	0	0.000988936	0	0.00135315	0	0.00864662	0.00381556	0	0	0	0	0.00608128	0.00368893	0	0.00356238	0.00188751	0.00334076	0	0.00112401	0.00839475	0.00626303	0.00864191	0.00606665	0	0.0039971	0	0.00063342	0.00230471	0.00217481	0.0028743	0	0.00160973	0.00675164	0.00296268	0.00392794	0.00499002	0.00181325	0.00524271	0.0012537	0	0	0.00637901	0.00415983	0.00365701	0.0027713	0.000418781
0	0.00101759	0.00828972	0	0	0.00131599	0	0	0.00102744	0.00343052	0.00185047	0.000809324	0.0052915	0.0118794	0.00477823	0.00276703	0.00459562	0	0	0.00140697	0	0	0	0	0.00381286	0.00603126	0.00636383	0.00810494	0.00120827	0.00169787	0.00223944	0.00751746	0.00383382	0.00219404	0.00421758	0.00708025	0.00981442	0.00908368	0.00551103	0.0089689	0.00482398	0.0021864	0	0.000537898	0	0.00542815	0.005989	0.00338395	0.00566488	0.000697922
0	0.00290654	0.000734	0.00122769	0.0010045	0	0.000969217	0.00321486	0.00196548	0.000613752	0.00970699	0.0059175	0.00078339	0.00496601	0.00424637	0.00242449	0.00522752	0.00448809	0.00224688	0.000314065	0.000522798	0.00506943	0.00122015	0	0.00552738	0.0121555	0.0021832	0.000320356	0.00297821	0.00311179	0.00232688	0.00553583	0.00389863	0.00491515	0.00464201	0.00294392	0.00557566	0.00816554	0.00800083	0.00808691	0.00427415	0.00231202	0.00268217	0	0	0.00103512	0.000138727	0	0.00557252	0.00564204
0.00679911	0.00307891	0.00473919	0	0.00686097	0.00708832	0.00660007	0.000435821	0	0	0.00553434	0.000915458	0.0031569	0.00398704	0.00446577	0.00278809	0.00422294	0.00868549	0	0	0.00196536	0.0037566	0.00093319	0.00626833	0.00820367	0.00518368	0.00256251	0.00378529	0.00460043	0.00436697	0.00372908	0.00507446	0.00239541	0.00465415	0.000560047	0.00103178	0.00273355	0.00174994	0.0120716	0.00634408	0.00169987	0.000364409	0.00105724	0.00876084	0.00845174	0.00229155	0	0	8.58888e-05	0.00616833
0	0	0.00251047	0.00374739	0.00520182	0.00137508	0.000319351	0	5.09496e-05	0.007845	0.00403908	0	0.00138536	0.00284856	0	0	0.00296775	0	0	0	0.00211406	0.00214148	0.00163345	0.00556857	0.00280893	0.00416207	0.000638833	0.0033418	0.0053399	0.00329033	0.00371266	0.00226082	0.0080229	0.00980612	0.00291262	0.00604546	0.00897184	0	0.00491379	0.00552268	0.00522314	0.00212768	0.0126094	0.00953807	0.00450741	0.000966683	0.00344227	0	0	0.00603884
0.00173902	0	0.00175877	0.00124241	0	0	0	0.00164495	0	0.00555377	0.00756174	0.00731677	0.00461071	0.00418968	0.00415883	0.0016813	0	0	0	0	0	0.00221732	0.00291337	0.00555235	0.00212063	0	0	0.00426443	0.00509009	0.00486377	0.0044439	0.00861782	0.00345877	0.00350457	0.00374384	0.00485839	0.00877732	0.00510437	0.00200899	0.00204873	0.00840351	0.00553366	0.00501376	0.00214979	0.00373751	0.0048966	0.00384735	0.00469766	0	0.00458375
0.00440629	0.00683488	0.00320306	0	0	0.00204881	0.00795298	0.00638712	0.00904569	0.00463003	0	0	0.00172022	0	0.00280992	0.00133164	0	0	0.00229244	0	0	0	0.00813516	0.00197389	0.0047523	0.00837009	0.00638241	0.00614253	0.00281016	0.0055576	0.0110642	0.00666359	0.003293	0.00238205	0.00814746	0.0052653	0.00628297	0.00617738	0.00452838	0	0.000295049	0.00333209	0.00375643	0	0.00572152	0.000710252	0.00384738	0.00188716	0	0.00310313
0.00710348	0.00619758	0	0.00351174	0.00208704	0.0045439	0.00467688	0.00519729	0.0036585	0.00224171	0	0	0.00082011	0	0.00124668	0.00757775	1.62569e-05	0	0.00438019	0.00337886	0	0.00148544	0	0	0.00606892	0.00659154	0	0	0.00507259	0.00271422	0.00991718	0.00187747	0.00230666	0.000671637	0.0037701	0	0.00408468	0.00545868	0	0.00132116	0.00589664	0	0	0	0.00242252	0.00193834	0.00358992	0.00483193	0.00464193	0.00232637
0.00272286	0.00492772	0.000874616	0.00277961	0.00368879	0	0.00191478	0.00591356	0.00422688	0.00392664	0	0	0.00282611	0.00316229	0	0	0	0	0	0.00124223	0	0.00337268	0	0.00135682	1.26459e-05	0.00279543	0.000488968	0	0	0.00356912	0.00828427	0.00311224	0.00682197	0.00326146	0.00265746	0.00112614	0.00617442	0.00439346	0	0	0.00187882	0.00369068	0.0107474	0.00614391	0	0.00501809	0.00878106	0.00619605	0.0106318	0.00793833
0.0042975	0.00630237	0.00273162	0.00586625	0.00298839	0	0.00170011	0.000619045	0	0.00326562	0	0.00218601	7.25106e-08	0	0	0	0.000274134	0.000857975	0.000969402	0.00160784	0.00404318	0	0.000730998	0.00444156	0.00186789	0.000807482	0.00134105	0.0037641	0	0	0.00321156	0	0.000602716	0.00692903	0.000209733	0.00410419	0.00575531	0.00445676	0.00164699	0.000164392	0.00710083	8.9837e-05	0.00108316	0.00666955	0.00373763	0.00317921	0.00262932	0.0010726	0.00837823	0.00950942
0	0.00300357	0.00589965	0.00583989	0.000385738	0.00352023	0.00423519	0	0	0.00391193	0	0	0.00680288	0	0.000391122	0	0.00332985	0.00216132	0.00158643	0	0.00193916	0.00425789	0.00353243	0.00132899	0.0018445	0	0	0.00285862	0	0	0	0.00153879	0.00134671	0.00808102	0.000387007	0.00778858	0.00699499	0.00425388	0.000486854	0.00171008	0.0129714	0.0107481	0.00673797	0.0111149	0.00292871	0.00342276	0.0055028	0.00757693	0.00819656	0.00628987
0	0.00204241	0.00186954	0.0030194	0.00717982	0.000881653	0.00775703	0.00244095	0	0.00648252	0	0	0.00330598	0.00145658	0	0	0	0	0	0.00240646	0.00395478	0	0.00059677	0.00301318	0.00462021	0	0.0039058	0.00528199	0	0.00158504	0.00532032	0.00568572	0.00528704	0.00829072	0.000453942	0.000215096	0.00596478	0.00607466	0.00590386	0.00572262	0.0137423	0.00329624	0.00590637	0.00460592	0	0	0.0026658	0.00583118	0	0
0	0.000793234	0	0.00638674	0.00853569	0.00489893	0.00719775	0.00483488	0.00141406	0.00607175	0.00205418	0	0	0.00488967	0.00360336	0.000620125	0.00304387	0	0	0.000673377	0.00291502	0	0	0.00761072	7.15861e-05	0	0	0.00535371	1.28054e-05	0.00841503	0.00300399	0.00413855	0	0.000675368	0.00285905	0.00401734	0.0111023	0.00170095	0.00559969	0.00494702	0.00354279	0.00624842	0.00679831	0.00799132	0.0020273	0.00580508	0.00280686	0.00351266	0	0
0.00532011	0.00322411	0	0.00635586	0.00510926	0.00670744	0	0.00140433	0.0068407	0.00197423	0.00315207	0.00784551	0.00406327	0	0.0011193	0	0.00467769	0.00245894	0	0.000167025	0.000971088	0	0	0	0.00317753	0.00630041	0.00764095	0.00851739	0.00141901	0.00646642	0.00854667	0.00990608	0.00422125	0.00419513	0.00702004	0.00297376	0.000642839	0.00107775	0.00502993	0.00835481	0.00179305	0.000799662	0.00186742	0	0	0.00182563	0.00756609	0.00328751	0.00256355	0.000813515
0.00391529	0	0.00114613	0.00795518	0	0	0	0.000241373	0	0.00111782	0.00281263	0.00977951	0.00454842	0.00524194	0	1.85337e-05	0	0	0.00396383	0.00708671	0.00119604	0	0.00215004	0	0.000920765	0.00351317	0.00478825	0.00714573	0.00342204	0.0020479	0.0077117	0.00502575	0.00247251	0.00269612	0.00577628	0	0	0.00735986	0	0.00763336	0.00326098	0	0.00240665	0.000308895	0.00390462	0.00311339	0.00501554	0.001845	0.00246285	0.00703269
0.00890081	0	0.000600743	0.00249852	0.00216214	0.00518327	0.0047737	0.00228398	0.0013362	0	0	0.00145856	0.00490165	0.00359417	0	0.00325223	0	0	0.00624754	0.0122196	0.00708598	0.00481868	0	0	0	0.00153878	0	0.00403597	0.00551498	0.00594209	0.00532527	0.00628273	0.00494202	0	0.00139711	0.00499768	0.0067273	0.00680746	0	0.00292828	0.00206165	0.00190997	0.00360351	0.00160259	0.00588277	0	0.000282998	0	0.00179322	0.00837679
0	0	0.00279456	0.00174142	0.0052878	0.00529822	0.005833	0.00202028	0.00103328	0	0.00168381	0.00270481	0	0.00847666	0.00528212	0.00367724	0.0044985	0.00380861	0.00661475	0.00671282	0.00392226	0.000555718	0	0	0	0	0.00293582	0.00343559	0.00483197	0.00647262	0.00687794	0.00849779	0.00128243	0	0	0	0.000759132	8.85536e-05	0.00324965	0.0122542	0.00775835	0.01109	0.00701949	0.00416127	0	0	0.00239624	0.00188709	0.00391604	0.00631629
0	0.00164569	0	0	0	0.00244376	0	0.000157112	0.000202682	0.000804335	0	0	0	0	0	0.00067048	0	0	0.00550381	0	0	0	0.00337694	0.000575658	0.0029916	0	0.00491727	0	0.000153103	0.00594391	0.00223445	0.00380362	0	0	0.000757732	0.00567535	0.00953089	0.00581826	0.00284487	0.00683341	0.00313441	0.00567268	0.0033675	0	0	0.0059611	0.0126238	0.00894659	0.00253179	0.00601552
0.00551459	0	0.000426682	0.0044434	0.00119482	0.000561036	0.00653098	0.00413344	0	0	0.00126917	0	0	0	0.00273054	0.00340649	0	7.19632e-05	0.0106873	0.00546588	0	0.00618324	0.00772484	0.0076017	0.00562048	0.00310839	0	0	0.00138981	0.0051846	0	7.50521e-05	0.000523121	0	0	0	0	0.00466147	0.00133785	0.00120557	0.00269365	0.00105105	0	0	0.00136174	0.00293627	0.00114463	0.00164968	0	0.00515075
0.00117506	0	0.0014189	0	0.00274133	0	0	0	0	0.00182018	0	0	0	0.000744815	0.0062842	0.0020165	0	0.00504592	0.00668367	0.00413213	0	0.00332144	0.00263729	0.00431641	0.00350871	0.00201488	0	0.00257015	0.00122674	0	0.00507883	0.00600818	0.00313845	0	0	0.000493845	0	0	0	0	0	0.0012276	0.00213856	0.0014364	0.00479223	0.00209921	0.00233333	0.00494678	0.00748342	0.00208179
0.00219453	0	0	0.00145975	0.000483131	0	0	0	0.000534233	0	0.00203725	0.00118372	0	0.00323578	0.000226911	0.000765484	0	8.68097e-05	0.00706157	0.00148882	0.00249988	0.000504623	0.002996	0	0.00569907	0	0	0.00395911	3.89418e-05	0.000114048	0.00350268	0.0042827	0.0010624	0	0	0.00665036	0.00906481	0.0062097	0.00673864	0	0	0	0.000656421	0.00139522	0.012641	0.00631928	0.0120114	0.00708061	0.00441288	0.00358412
0.00209052	0	0	0.000299534	0	0.00151281	0.00205601	7.77096e-05	0.00101067	0.00498343	0.00270214	0.00305683	0.000589457	0.00149489	0	0.0085747	0.00144363	0	0.0084117	0	0.00621092	0.00784115	0	2.2036e-05	0.00892203	0.00352178	0	0.00311172	0.00449204	0.00104006	0.00737425	0.00505327	0.00687441	0.00941141	0.00734945	0.0034004	0.00517528	0.010011	0.0143043	0.00376685	0.00646501	0.00261194	0.000810712	0.000132662	0.00559329	0	0.00966481	0.00881916	0.00201709	0.00979137
0.00648831	0.00198377	0.00182587	0	0.00287591	0.00106408	0.00449149	0.00183805	0	0.00226919	0.00295737	0.000534824	0	0.00213046	0	0.000203831	0.00376024	0.00234441	0.00518868	0.00688045	0.00669509	0.00828681	0.00416834	0	0.0061372	0.000350854	0.000996829	0	0.000415062	0.00468035	0.00253814	0.00330909	0.00621602	0.00247455	0.0108977	0.00466258	0.000656972	0.00499578	0.0059691	0.000991188	0.00430687	0.00331462	0.00110285	0.00582517	0.00174084	0.00436471	7.486e-05	0	0	0.00669993
0.00721291	0.00827371	0.0042005	0.00494115	0.00311176	0	0.0036844	0.000134797	0	0.00061903	0.00173517	0.000750035	0	0	0	0	0.000271106	0.00202722	0.00110579	0.00152156	0.0015443	0.000429346	0.00150665	0	0.0047851	0.00763591	0.00350226	0.000256071	0.00286674	0.00508254	0.00341457	2.63685e-05	0	0.00294377	0.000305219	0.00420174	0.00745914	0	0	0.00645624	0.00188419	0.00177792	0	0.000797265	0.000242077	0.00202945	0.000441909	0.00491374	0	0.00233802
0.00684495	0.00344987	0.00468704	0.00411699	0.00677544	0	0.00912241	0	0	0.00309039	0.00313437	0	0	0.00220378	0.00445016	0.0056655	0	0	0.00124851	0.00117476	0.00189688	0	0.000341387	0.00285444	0.00739003	0.0078096	0.00852128	0	0.0026221	0.00208803	0.00400919	0	0	0.00726651	0.00549141	0	0	0.000443696	0.00356293	0.0029724	0	0	0.00168324	0.000633228	0	0	0.00160278	0.00667841	0.00571805	0.0041316
0.00447916	0.00380778	0.00687507	0.00189855	0.00603327	0.00435505	0.00211	0	0	0.0010672	0.00119913	0	0	0.000860861	0.00446787	0.00725441	0.00490553	0.00463482	0	0	0.00168295	0.000529342	0.00472492	0.00584096	0.00406364	0.00168262	0.000328183	0.00581134	0	0	0.00167081	0.000788883	0.00421915	0.00459064	0.00636793	0.005182	0	0.00381446	0.00224549	0.00181263	0.00420516	0	0.00545551	0.0020573	0	0	0.00102859	0.00326818	0.00494852	0.00429958
1.39909e-05	0	0.00194512	0.00225996	0.000645033	0.00187013	0	0.00150727	0.0043842	0	0.00170035	0.00116719	0	0.00481844	0.0047851	0.00227782	0.00478095	0.0039113	0.00262818	0	0.00108687	0.00452534	0.00721334	0.000396474	0.000223064	0	0	0.00579017	0.00241046	0	0	0.00489743	0	0.00205079	0.0061218	0.000794571	0.00369992	0	0.00223017	0.00798431	0.00670052	0.00163557	0	0.00214901	0.000198059	0	0	0.0014817	0.00335692	0.00319239
0.0115758	0.00236208	0	0.0107671	0.00781317	0.00402899	0.00144934	0.00494453	0.00710423	0	0	0	0.0022781	0.00387498	0.00559233	0.00295979	0	0.00172372	0.0052114	0.00347373	0.00363047	0.00590557	0.00151172	0.00399836	0.00226601	0	0.00511445	0	0.00462967	0.00777839	0.00197934	0.00954501	0.00223654	0.0019552	0.00523265	0.00445387	0.00504049	0	0.00344062	0.00818768	0.00265144	0.00323103	0	0	0.00775029	0.00734311	0.00262834	0.00673072	0.00671699	0.00445489
0.00373069	0	0.00845908	0.0066637	0.00537235	0	0	0.0018122	0.00588525	0.00293528	0.00085283	0.00214186	0	0	0	0.00132887	0	0	0.00452132	0.00304121	0.00448955	0.00238479	0.00570594	0.00351855	0.00272909	0.0088272	0.00301198	0.000752729	0.0048255	0.00702629	0.00271132	0.005197	0.0100557	0.0076884	0.000959308	0.00151465	0.00365859	0	0.00198171	0.00661865	0.00144354	0.000158378	0	0.00207879	0.00784983	0.00731959	0.00589966	0	0	0.000268967
0	0.00388857	0.0122614	0.00632194	0.00626176	0.00125485	0	0.00151037	0.00865285	0.00593424	0.000316422	0.00857133	0.00695645	0	0	0.00282049	0	0	0	0	0.00423715	0.00296547	0.00450679	0.00318435	0	0.00390701	0.00365732	0.00539399	0.00694976	0.00650085	0.00544041	0.00240921	0.00606975	0.00981967	0.00345624	0	0.00509677	0.000338672	0.00899589	0.0116793	0.00170797	0	0	0	0.00383343	0.00434057	0.00855823	0.00433673	0.00142505	0.00588705
0.000378803	0.000736625	0.00369782	0.00443869	0	0.00396767	0.00403654	0.00517636	0.00375289	0	0	0.00711993	0.000421138	0	0.00161538	0.00228145	0	0	0.00413414	0.00335145	0.00385308	0.00903327	0.00311424	0.00273749	0.00855026	0	0.00296458	0.00968185	0.00686982	0	0.00395622	0.00331988	0.00433992	0.0044129	0.00460772	0.00338609	0.00427407	0	0.00767868	0.00621123	0.00300263	0.00475117	0.000290362	0	0.000422614	0	0	0.000645243	0	0.00338459
0	0.000560674	0.00362085	0.00357477	0	0	0.00961837	0.00153526	0.00165061	0	0	0.0129107	0.00513371	0.00267553	0.00342054	0.00260734	0	0.00434941	0.00496958	0.00191767	0.00808602	0.00780014	0.00380891	0.00372383	0.00623179	0.00195162	0.00649557	0.00711752	0.00443226	0.00210127	0.000116506	0.00728487	0.00450503	0.00423267	0.00629721	0.004957	0.00592677	0	0.000402753	0.0046377	0.00535023	0.00958954	0	0	0.00162906	0.000229086	0.00175598	0.000145286	0.00445184	0
0	0	0	0.00429701	0	0	0.00081407	0.0025018	0.00421931	0	0.00326161	0.00572232	0.0116624	0.00540743	0.00712443	0.00479445	0.00515216	0.0080971	0	0.00257444	0.00716367	0.00335474	0	0.000998812	0.00175008	0.00835459	0.00728808	0.00181967	0.000605199	0.00493276	0.00712401	0.00338179	0.00364437	0.00643198	0.0099336	0.00927557	0	0.00167075	0.0030017	0.00399158	0	0	0.00182822	0.00350083	0	0	0.00100411	0.00103968	0.000430195	0.00630528
0.002629	0	0	0	0	0.00128529	0.00506383	0.00563621	0.0051035	0.00891007	0.00877791	0	0.0103247	0.00791351	0.00734729	0.00391754	0.0052897	0.0104484	0.00656958	0	0.00345165	0.00666721	0.00502952	0.00112098	0.00469978	0.00349446	0.00267778	0.00122643	0	0.00494131	0.00536086	0.000767529	0.00417449	0.00685795	0.0074567	0.0138587	0.00444753	0.00825976	0.00882779	0.00477808	0.00310285	0.00337295	0.00748344	0.00550172	0.0038199	0	0.000659408	0.00181974	0.00600322	0.00508272
0.0105321	0.00403066	0.00807494	0.00327957	0.000699115	0.00499749	0.00754175	0.00412887	0.00636818	0.00821221	0.0125004	0.0150338	0.0077422	0.0109568	0.0108111	0.00470649	0	0.0116752	0.00864689	0.00203477	0.00641116	0.00610877	0.00687629	0.00684922	0.00131399	0.00632955	0.00730634	0.00286912	0.00396215	0.000173688	0.00514113	0.000373974	0.00667192	0.00761127	0.00576507	0.00746395	0.0103701	0.0072162	0.00491643	0.00413659	0.0079715	0.00536876	0.00537334	0	0.00146612	0	0.0040135	0.00183202	0.00121695	0
0	0	0.00580593	0.00472614	0.00153528	0.00410536	0.00492698	0.0117489	0.0118388	0.0105562	0.0143805	0.0120281	0.00721405	0.00414452	0.0108786	0.00537815	0.00418402	0.0102579	0.0059305	0.00840458	0.00732647	0.00465858	0.00171633	0.00896528	0.000230185	0.00639104	0.0100309	0.00428358	0.00680363	0.00164023	0.010554	0.00340725	0.00830307	0.00453757	0.00239798	0.00359838	0.00891108	0.00391031	0	0.00353274	0.00331905	0.00342865	0	0	0.00903034	0.000262445	0.000101323	0	0	0
0	0.00472414	0	0.00112933	0.00492673	0.00669127	0.0114606	0.00409595	0.00409842	0.00444788	0.00304468	0.00985631	0.0132078	0.0110149	0.0103881	0.00579292	0.00308306	0.00119031	0.00682567	0.00661832	0.0106355	0.00409306	0.00329258	0.00622872	0.00513581	0.00665646	0.00647232	0.00315811	0.0129974	0.00342557	0.00541146	0.00916246	0.0138574	0	0.00386697	0.00422091	0.00754831	0.00273372	0	0	0	0.00411042	0	0	0.00383907	0	0.00062002	0	0	0
0	0.0018339	0	0.00291682	0.00831956	0.00329017	0.00432425	0.000681096	0	0.00326453	0.00245406	0.00918769	0.0109193	0.00592862	0.00585063	0.0121635	0.00429883	0.00902701	0.00774096	0	0.00278002	0.00803951	0.0123955	0.00765781	0	0.0107161	0.00494357	0.00629126	0.00955943	0.00197415	0.00363333	0.00341692	0.00923145	0.00490453	0.00588063	0.0101598	0.00650966	0.00821893	0.00247571	0.00336362	0.00477129	0.00512525	0.0049101	0.00266914	0.00317383	0	0.00686567	0.000428879	0.00861565	0
0	1.30519e-05	0	0.000842592	0	0.00609439	0.0108391	0.00288304	0.0109277	0.00520751	0.00104354	0.00103879	0.00743332	0.00287546	0.0122217	0.00277265	0	0.0108687	0.0030249	0	0	0.000449903	0.00856544	0.00303158	0	0.00619078	0.00470594	0.00292744	0.00279332	0.00973595	0.00787174	0.00679175	0.000349958	0.00340228	0.0113627	0.00906236	0.00908443	0.00607568	0.000667526	0.000872883	0.00602126	0	0.00500775	0.00704343	0.00624974	0	0.00242867	0	0.00358936	0.00189695
0.00127233	0	1.38822e-05	0.000340354	0	0	0.00319214	0.000874311	0.00492961	0.00866132	0.0113829	0.00736161	0.0114328	0.0010716	0.002508	0.000246804	0.00377872	0.00274995	0.00260542	0.00221237	0.00339488	0	0.00879099	0.00690858	0.010598	0.00033877	0.00453135	0.00829031	0.00353272	0.00498574	0.00115824	0.003795	0.00165479	0	0.0071412	0.0084314	0.00503755	0.000513339	0.00192594	0.00199145	0	0	0.00108886	0.0126727	0.00496532	0	0	0	0.00427263	0.00767805
0	0	0	0.000337979	0	0	0.00387716	0.00592816	0.00404038	0.00972308	0.0155134	0.01175	0.0105393	0.000683949	0.00479822	0.000825262	0.0106363	0.00581573	0.000735403	0.000164541	0.00140557	1.91501e-05	0.0124013	0.000472265	0.00856614	0.0048804	0.0037668	0.00661948	0.00760176	0.00616805	0.00199508	0.01003	0.00521623	0.00169676	0.00215335	0.00724282	0.00192891	0.00376047	0.00432896	0	0	0.00346646	0.0039194	0.00677889	0.00601111	0.000262278	0.00844326	0.00727903	0.00327673	0.00377558
0	0	0	0.00257227	0	0	0.00296012	0.000502401	0.00354033	0.0068184	0.00333425	0.0118617	0.0136978	0.0100615	0.0126108	0.00728841	0.0123164	0.0129163	0	0.0029315	3.80826e-05	0	0.00780226	0	0	0.0111528	0.0104836	0.00900854	0.00831345	0.00453324	0.0035464	0.00407146	0.0031285	0	0.00552021	0.00447525	0	0.0048694	0.00067283	0	0.00231669	0.0024861	0.0043532	0.00910033	0.00797399	0	0.0016849	0.00883225	0.00649415	0.00564984
0	0	0	0	0	0.00155452	0.000137477	0.00399988	0	0.00348221	0.00687248	0.00855535	0.00801269	0.0161061	0.00912076	0.00921219	0.0123429	0.008518	0.00403763	0.00744754	0.00881192	0.00292731	0.00396006	0.00800647	0.0113798	0.0158479	0.0150227	0.0138814	0.0152339	0.0103644	0.00616246	0.0061548	0.00298222	0	0.00920384	0.0067743	0.000111703	0.00362279	0.00611005	0.00678559	0.00266828	0.00530261	0.00858916	0.00796544	0.00952794	0	0.000257014	0.0114288	0.00201204	0.00472152
0	0.00489786	0	0.00538768	0	0.00152515	0	0.00739768	0.000860752	0	0.000211426	0.00887586	0.0057991	0.0117	0.0173923	0.0161293	0.0119431	0.00762297	0.00503016	0.00239476	0.0132647	0.0118395	0.00261214	0.00455505	0.00624539	0.00848673	0.00990558	0.0127646	0.0103219	0.00462486	0	0.00487598	0.00153281	0.00303926	0.0090927	0.0106827	0	0	0	0	0	0.00399881	0.00998479	0.00608268	0.0108412	0.00135547	0.00254782	0.0112069	0.00154215	0.0077206
0	0.00234017	0.00735239	0.00636135	0.000956705	0	0	0.00221905	0	0	0	0.00183272	0.000213087	0.00264433	0.0127793	0.0165375	0.0117401	0.00442552	0.00477661	0.00751938	0.00764023	0.0117625	0.00919029	0.00699106	0.00610288	0.00565365	0.00844709	0.0118233	0.00358197	0.00520027	0	0.00669209	0.00901562	0.00415056	0.00304461	0.0159167	0.00576681	0.00715641	0	0	0	0.000696291	0	0	0.000857097	0.00835103	0.00516791	0.00869762	0	0.0101002
0	0	0.00216247	0	0	0	0.00585951	0	0	0.00390709	0.00409283	0.00212599	0	0	0.0134891	0.0120868	0.0117327	0.00669091	0.0129278	0.0151526	0.0105766	0.0131538	0.00979211	0.0107601	0.00851807	0.0152389	0.0132167	0.016923	0.00772538	0.00628253	0.00173961	0.0071085	0.00525581	0.00396723	0.00410647	0.0100562	0	0	0.00580969	0.00998331	0.00532418	0.00803728	0.0026237	0.00272279	0.00498227	0.0105556	0.00157523	0.00679665	0.00143855	0.00240712
0.00338829	0	0.00277722	0	0.00100637	0	0	0	0	0.00338004	0.00526304	0.00286192	0.00150607	0.00988241	0.00497321	0.0100582	0.00982777	0.0101545	0.0151148	0.0120933	0.0178961	0.0192239	0.00867454	0.0110337	0.0140183	0.0166379	0.0115909	0.0117335	0.0107541	0.0104247	0.00733859	0.00959476	0.00534495	0.00112879	0	0	0	0.00157415	0.00191319	0.00313136	0.00092029	0.000658636	0	0.000210328	0.00837175	0.0103201	0.00873163	0.00903696	0.0101169	0.00868505
0.000629613	0.00116968	0	0	0.00565517	0.00176709	0.000480611	0.00604767	0.00949599	0.00534455	0.00388125	0.00674656	0	0.00350922	0	0.00576383	0.0117776	0.00548668	0.00776844	0.00877614	0.0123846	0.0127168	0.0035421	0.00955406	0.00619602	0.0126943	0.00599679	0.0100697	0.0132841	0.0124378	0.012314	0.00753078	0.00497836	0.000866745	0.0109695	0.0134347	0.00328537	0	0.00818997	0.0131366	0.00243155	0.00542966	0.00263397	0.000398014	0.00343576	0.00907751	0.0128076	0.00397093	0.0065765	0.00334106
0	0	0	0	0.00288461	0.00531302	0	0.00135114	0	0.00740811	0.0089062	0.00365755	0	0	0.00367743	0.007249	0.00827424	0.0106019	0.0135571	0.0160102	0.0150492	0.0137725	0.0110805	0.00408464	0.00952355	0.0185668	0.0106224	0.0153288	0.0122772	0.00847026	0.00868583	0.0104109	0.0145974	0.007658	0.00555959	0.00716311	0.00949655	0.00465718	0.00289361	0.0125348	0.0105714	0.00123295	0.0017511	0.00402522	0.00469516	0.00338958	0.00350933	0.00341149	0.00660034	0.00177397
0.000794078	0.00106882	0.00441263	0.000658342	0.00758854	0.000446629	0	0.00276775	0	0.00227155	0.00466656	0.00391045	0.00473097	0.00266601	0.0121972	0.00707381	0.00697505	0.0102133	0.00841534	0.0171136	0.0142927	0.0188435	0.00290657	0.00607321	0.0122132	0.0113266	0.0128675	0.00919691	0.0134048	0.00914515	0.00926529	0.0122548	0.0125042	0.0160101	0.0115604	0.0119131	0.015577	0.0121106	0.00514178	0.00547847	0.00838278	0.004744	0.00579397	0.00551619	0.00340192	0.00565254	0.00123178	0.000890971	0.00551891	0
0.00751098	0.00941391	0.000671963	0.00331979	0.00216458	0	0.00130805	0.00726212	0	0.00179499	0.004581	0.00627965	0.00609706	0.00504225	0.0117897	0.00730848	0.00807789	0.00910482	0.0138427	0.0163801	0.0187902	0.0183477	0.0125849	0.0150694	0.00850537	0.0138749	0.018267	0.0109918	0.0155151	0.0113178	0.0138764	0.0160538	0.0117027	0.00694415	0.0106539	0.00765277	0.00800927	0.00755284	0.00722281	0.00356706	0	0	0	0.00019373	0.00710994	0.00413589	0	0	0	0.00686993
0	0	0	0	0	0.00500216	0.010894	0.0116192	0.00786227	0.00417664	0.00175817	0.000442666	0	0.000688285	0.0027645	0.0117312	0.0190448	0.0092591	0.00963378	0.00644422	0.0087099	0.0177435	0.016792	0.0112608	0.0136305	0.017413	0.0110483	0.0102434	0.0181158	0.0113464	0.0139211	0.0192693	0.00404528	0.00409137	0.00227132	0.00532286	0.0068566	0.00223101	0.013437	0.00333666	0	0	0.00150537	0.00756606	0.000197526	0	0	0.000253921	0.00483013	0.00627868
0	0.00851754	0.00192118	0.0034792	0.00685485	0.00447718	0.00569187	0.00514695	0.00772673	0.00321297	0	0.00325878	0.00315268	0.000181389	0.00382003	0.0073706	0.00989268	0.00784195	0.0114125	0.0142871	0.0107931	0.011284	0.0139526	0.00590875	0.0111849	0.0145016	0.00831257	0.0092488	0.0119732	0.0125858	0.00608427	0.0076412	0.00565865	0.00638642	0.0064915	0.010098	0.00351595	0.00394073	0.01314	0.00389215	0	0.00453425	0.0089043	0.0111162	0.00824019	0	0.00628628	0.00596537	0.00669689	0.00406291
0	0	0.00350363	0.00347197	0.0024839	0	0.0032407	0.0103875	0.0101985	0.00128936	0.00217955	0.00119964	0.00566914	0.0106392	0.00774931	0.00672556	0.00801963	0	0.00965708	0.0114829	0.013918	0.0192032	0.0154735	0.0127039	0.010558	0.00725392	0.00524945	0.00505441	2.00274e-05	0.00432026	0.00648006	0.00681044	0.00710358	0.00104152	0.00408304	0.00385451	0.00203218	0	0.0078758	0.0106059	0.016351	0.0116317	0.011292	0.0119682	0.014686	0.00701357	0.00208036	0	0.00506262	0.00339224
0	0.00395981	0.00945246	0.00516202	0	0.00964181	0.00328286	0.00365122	0.00827182	0.0160571	0.0112139	0	0.00685242	0.00338562	0	0	0.00762206	0.00563017	0.00988637	0.015169	0.0127155	0.0140541	0.0196745	0.0151743	0.0112582	0.00790252	0.0062165	0.00701963	0	0.00601137	0.00469272	0.0117894	0.00212556	0.00439653	0.00686078	0.00567346	0.00370278	0.00646817	0.00565749	0	0.0068323	0.0141298	0.00734391	0.00458665	0.00717398	0	0.00301954	0	0	0
0	0	0.0040342	0	0	0.00296963	0.00287362	0.00215575	0.00639993	0.00565503	0.00588933	0.00285097	0	0	0	0	0.00694134	0.00611289	0.00412203	0.00987686	0.0074681	0.0066195	0.00860906	0.0103541	0.0199052	0.0105194	0.00608197	0.00776716	0.00607389	0	0.00448524	0.00959075	0.00918589	0	0.00569543	0.0080901	0.00774715	0.00654193	0.00089526	0	0	0.0020894	0.00550827	0.00167315	0.00572414	0.00422658	0.0106838	0.0154974	0	0.00336852
0	0.00247439	0.00354331	0.00278473	0	0	0.00318409	0.00325324	0.00321995	0.00422041	0.00616932	0.00807844	0	0.00345343	0	0	0.000383037	1.5307e-05	0	0	0	0.00277513	0.00413593	0.00276723	0.0106528	0.00769136	0.00955358	0.0113782	0.00543109	0.00376881	0.00585292	0.00582218	0.00947984	0	0	0	0.00553242	0.00544769	0.00503677	0	0	0	0.00929525	0.000376783	0.013725	0.0106534	0.00568302	0.0037568	0	0.00322082
0	0.0113412	0	0.000544276	0	0.00261602	0.00542652	0	0.00122477	0	0.00235913	0.00616588	0	0.00247868	0.00975113	0.00118168	0	0.00246976	0	0	0.000453094	0	0.00142134	0.0075555	0.0136348	0.00100835	0.00684301	0.00285334	0.00305258	0.00125061	0.00767483	0.00332226	0.00643143	0.00662548	0.00694719	0.000865538	0	0	0.0042179	0.00208455	0.0034937	0.00219152	0.00258764	0.00309701	0.00703208	0.00431341	0.00639755	0.000828485	0.00273254	0.00212753
0.00195134	0.00621583	0.00432663	0.00634024	0.00350496	0.00288487	0.00492879	0.00400199	0	0	0.00266137	0.00182946	0	0	0.00435531	0.000407513	0.00108233	0	0	0	0.00107882	0.000907463	4.38726e-05	0.00605937	0.00670356	0.00142002	0.00615995	0.00214138	0.00658117	0.00238168	0.00452479	0.0116437	0.00709782	0.0101556	0.0050906	0	0	0	0.00107051	0.00237719	0	1.01152e-05	0.000798023	0.00687612	0.00391997	0.00307215	0.0043998	0	0.00278143	0.00364649
0.00262615	0	0	0	0	0	0	0.00396979	0.00994885	0	0.00707302	0	0	0	0.00248909	0.00251053	0.00939338	0.00333256	0	0	0	0	0.00863181	0	0.00415614	0.00618264	0.0055995	0	0.00238052	0.00886492	0.00890518	0.00822215	0.0120637	0.00368389	0	0	0	0	0	0.00279668	0.0037691	0.00320725	0.00299711	0.00741271	0.00806776	0.0063493	0.0081252	0.00053329	0.00400144	0.00166191
0.00588514	0.00451729	0	0	0	0.000163791	0.00130872	0.00644847	0.00880431	0.00355383	0	0.00796828	0	0	0	0.00376221	0.00324258	0	0	0	0	0	0	0	0.00213716	0	0.00202517	0	0.00738817	0.00161675	0	0.00445307	0.00942106	0.00277669	0	0.00137306	0	0	0	0	0.00321878	0.00211439	0.00701639	0.0111986	0.00406238	0.00819266	0.00628353	0.00178685	0	0
0.00527657	0.00177274	0.000193607	0	0	0.00285795	0.00605202	0	0.00166692	0.000738905	0.000259407	0.00339272	0	0	0	0	0.00403264	0	0	0	0	0	0	0	0	0	0	0.00120188	0.00534585	0.000216234	0.00141175	0.0030311	0.000375786	0.0041629	0	0.00390153	0.00346458	0.00106859	0.00255439	0.00410021	0.00495162	0.00618081	0	0.0044917	0.00350627	0.00381821	0.00395054	0.0029307	0.00209528	0.00381612
0.0074722	0.00332839	0.000767355	0	0	0.00190744	0	0	0	0	0.00161031	0	0	0	0	0.00162463	0.00475529	0	0	0	0	0	0	0	0	0	0	0.00182789	0	0.00262414	0	0	0	0.00886087	0.0025146	0.00660957	0.00321947	0	4.20815e-05	0.00427134	0.00692732	0.00388285	0	0.00333509	0.00218488	0	0.00449761	0.00158831	0.00306164	0.00484273
0.002919	0	0	0	0.001055	0	0	0	0	0	0	0	0.00383465	0	0	0.000404714	0	0	0	0	0	0	0	0	0	0	0	0.00332281	0	0	0	0.000331932	0.0131033	0.00604463	0.00734493	0.00756523	0.010706	0.00548509	0	0.000267945	0.00254199	0.00251275	0.000479194	0	0	0.00306074	0.00939288	0.00720524	0.0080089	0.010937
0.00400173	0	0	0	0	0	0.00600785	0	0	0	0	0	0	0	0.000706486	0.000932008	0	0	0	0	0	0	0.00303712	0.00141039	0	0	0	0	0.00488087	0	0	0.00132399	0.00730484	0.00161843	0.00299122	0.00799819	0.0123301	0	0.00584638	0.00982279	0.00925265	0.0101147	0.00841433	0.00544859	0	0.00431482	0.00363131	0.00394537	0.00689025	0.00647479
0.00402446	0	0	0	0	0	0	0.00262838	0	0	0	0	0	0.00198039	0.00238706	0	0	0	0	0	0	0	0	0.00242938	0	0.00285978	0	0	0	0	0	0.00310579	0	0	0.000558923	0.000538674	0	0	0.00745568	0.00573561	0.0129075	0.0121848	0.00441773	0.00287221	0	0	0.00345159	0.000790261	0.000493366	0.00338276
0.0033729	0.00144211	0	0	0	0	0	0	0	0	0	0	0	0	0	0	0	0	0	0	0	0	0	0	0	0	0	0	0	0	0.0038235	7.14193e-05	0.00442024	0.00936396	0.00579699	0.00682119	0.00460437	0.00842786	0.00297519	0.000274772	0.00829174	0.00872007	0.010083	0	0.00579958	0	0	0.00162085	0.00387703	0.000151667
0	0	0	0	0	0	0	0	0.00148469	0	0	0	0	0.000368169	0.000314004	0.000296394	0.00374089	0.00198491	0	0	0	0	0	0	0	0.00446655	0.00100042	0.000746185	0	0	0.0067321	0	0	0	0.000750064	0.00620344	0.00884226	0.00740878	0.00426012	0.00811689	0.00866339	0.00532681	0.00748711	0.0072989	0.00156623	0.00504726	0.003868	0.00191857	0.00666502	0.00384773
0	0	0.0041761	0	0.00821343	0	0	0	0	0.0001742	0.000760303	0	0	0.00217431	0.00283861	0	0.00712413	0	0	0.00366576	0.00546718	0	0	0.00158582	0.00247985	0.00935218	0.0114359	0.00325317	0	0	0	0	0	0.00313123	0.000319188	0	0.00300319	0.00350867	0	0.00568982	0.0111932	0.010944	0.0080858	0.012688	0.00472237	0.00227242	0.00931315	0.0127568	0.0060304	0.00927567
0	0	0.000296137	0.00685995	0.00335749	0.00178772	0.0044933	0	0.0018047	0	0.00120908	0	0	0.00195761	0.00665863	0	0	0.00461866	0.000631843	0.00167319	0.00434048	0.00221304	0.00172029	0.000751127	0	0	0.00584258	0	0.00447399	0.0022444	0.00126999	0.0062833	0.0035486	0.00580185	0.00857558	0	0.00127866	0.00224573	0	0.00772639	0.00577913	0.0067305	0.00668207	0.0145118	0.00761529	0.00786575	0.0135469	0.00277724	0.00209287	0.00924279
0	0	0	0.00454318	0.000185649	0	0.00314835	0.00136843	0.00287418	0	0.000135196	0.000460196	0	0.00295772	0.00380448	0.00473478	0.00722981	0.0105216	0.000195684	0.00163002	0.000935351	0.000954744	0.00824219	0	0	0	0	0	0.00329564	0	0.00987854	0.00923876	0	0	0	0.00349251	0.00472059	0.00735256	0	0.0007608	0.00422834	0.000827404	0.00476235	0	0.00387628	0.00533152	0.0086498	0.00128951	0.00128555	0.00900784
0.0071406	0.00312481	0	0	0	0.000605533	0.000286613	0.00141855	0.00649134	0.00278323	0.00523987	0	0	0.00349554	0.00520651	0	0.00777945	0	0.00208675	0.0021735	0	0.00261299	0	0	0	0	0	0	0.00276276	0	0	0.000357303	0.00265878	0	0	0	0.00134356	0	0.00366035	0.00588281	0.00443235	0.00191992	0.000576507	0	0	9.401e-06	0	0.00145271	0.00353998	0.00432867
0.00270644	0.00381916	0.00257484	0	0	0	0	0.000908373	0.00215583	0.00412141	0.00063362	0.00227011	0.000232092	0.000162627	0.000270541	0	0.00430756	0	0.00440414	0	0	0	0	0	0	0	0	0.000902377	0	0	0.0023938	0.000703139	0.000317818	0.00217955	0.00138437	0	0	0	0.00738746	0.00212669	0.00509497	0.00607467	0.00128909	0.00064798	0.000402434	0	0.000593151	0	0.000355389	0
0.00349201	0.00161769	0.000594674	0	0	0	0	0.000914954	0	0	0	0.00108069	0.00201929	0	0	0	0.00565439	0	0.00102577	0.000755713	0	0	0.00184297	0.00469464	0	0.00565745	0	0	0	0	0	0.00115377	0.00947913	0.00556879	0.00166479	0	0.000673236	0	0.00299841	0.00387144	0.00447269	0.0105742	0.00492701	0	0.00134786	0.00341739	0.00132557	0	0	0
0.00184678	0	0.00328992	0.00519033	0	0.00310587	0.00110427	0.0030783	0	0.00021953	0.00185359	0	0.0021252	0.00546264	0	0.00603173	0.00535065	0.000333382	0	0.00095296	0	0.000685555	0.00172917	0.00244452	0.000831345	0	0	0	0.00139492	0.00356535	0	0	0	0	0	0	0.00420594	0	0	0	0.00313183	0.00152471	0	0	0.00231604	0.000527779	0	0.00790126	0.00875629	0.000669295
0.00486149	0.00656371	0.00731286	0.00496037	0	0	0	0.00554499	0.000573773	0	0	0	0	0.00287729	0	0	0	0	0.00163633	0.00232898	0	0	0	0	0	0	0	0	0.00949312	0.00156487	0.00444378	0	0	0	0	0	0	0	0.000380775	0.00431543	0.00288565	0	0.00145664	0.00021569	0.00585191	0.00741714	0.00517232	0.00484622	0.000353058	0.00318275
0.00376587	0.00140357	0.00354822	0.00317074	0	0	0	0.00787725	0.00298989	0	0	0	0	0.00173626	0	0	0.00416926	0.00237295	0	0	0	0	0	0	0	0	0	0	0.00304391	0	0.00417405	0	0	0	0	0	0	0	0	0	0.000956016	0.00452762	0.00313399	0	0.00106937	0.00380904	0.000958217	0	0.00167419	0.00014695
0.00582356	0	0	0.00473825	0.00116227	0.00272229	0	0	0	0.00183033	0.00383819	0.00578456	0	0	0	0.00192957	0.00473402	0.00262265	0.00238359	0	0	0	0	0	0.00518123	0	0	0	0.00197194	0.00221476	0	0	0	0	0	0	0.00220181	0.0022562	0	0.0022209	0	0	0.00922031	0.00237077	0.0026179	0.00412799	0.00331994	0	0	0
0.00531798	0	0	0	0	0.000771444	0.00762727	0.00526641	0	0.00287293	0.00412488	0.00772907	0	0	0.00303462	0	0.00324202	0.00680422	0.00294339	0	0	0	0.000610917	0.00102155	0.00308968	0	0	0	0	0	0	0.000131291	0	0.000619197	0	0	0	0	0.000913783	0.0116756	0.00304806	0.00473881	0.0107865	0.000473549	0.00597668	0.00359547	0.00314562	0.000914819	0.00410933	0.00551016
0	0	0.00345595	0.00756741	0.000535861	0	0.00644625	0.007999	0	0	0.00592701	0.00515876	0.00199498	0	0.00052754	0	0.000228869	0.000276697	0.000931696	0	0.000824569	0.00128326	0.00436334	0	0.00112897	0	0	0.00235651	0	0.000307445	0	0	0	0	0	0	0	0	0	3.54867e-05	0.000160042	0.000823703	0.00327113	0.000454275	0	0.00119227	0.00183309	0	0.00259438	0.00483087
0	0	0.00185	0.000906557	0	0	0.00461517	0.0016636	0.00162958	0.00132514	0.00543734	0.0043879	0	0	0	0.000687484	0.00421315	0.00486376	0.000165099	0.00239718	0	0.000618809	0	0	0.000718892	0	0	0.00192833	0.00307251	0.0015146	0	0	0	0	0	0	0.00295582	0	0	0	0.00213431	0.00132432	0	0	0.00515292	0.0104848	0.00779516	0	0.00140663	0.00522306
0	0	0.00356252	0.000882962	0	0	0	0.00279304	0.0111519	0.0022513	0.00503512	0.0035188	0	0	0	0.00218554	0.000285155	0.00150603	0.00229464	0	0	0.00177363	0.0023175	0.00290499	0.000898747	0.00402346	0.00155598	0	0.00173358	0	0.0067813	0.00182063	0.00195353	0	0	0	0.000974398	0	0	0	0	0	0	0	0.00617721	0.00819382	0.00740475	0.00335398	0.00569323	0.00587957
0	0.0057568	0.00673615	0.0027978	0.00299447	0.00201936	0	0.00511818	0.00654223	0	0.000837469	0.00116081	0.0023392	0	0.00298867	0.00671114	0	0	0	0	0	0.00364074	0	0.00214212	0.00276961	0	0	0	0	0.00427098	0.0004217	0.00143208	0	0	0	0	0	0	0	0	0	0	0.000603858	0	0.00300388	0.00307108	0.00191758	0	0	0.00176169
0	0.00743128	0.00432095	0.00195526	0.00790079	0.00234731	0.00288184	0.00287893	0	0	0.00297938	0.00200479	0.00433465	0.00203961	0.000606577	0.00525146	0	0.000369877	0	3.7865e-05	0.000782756	0	0	0	0	0.00276257	0	0.000276135	0	0.00317244	0.00309954	0	0	0	0	0	0	0	0	0	0.00350308	0.00392086	0.00432929	0	0	0.00298907	0.0091186	0.00357452	0.00407725	0.000518618
0.0027714	0.00102354	0.00507063	0.000635581	0	0.00503255	0	0	0	0	0.00103564	0	0	0	0.000129431	0	0.00180241	0.000333204	0.00200298	0.00634894	0.00398024	0	0	0.000677826	0	0	0.00146149	0.00523481	0.00107655	0.00497372	0	0.000442014	0	0.00164303	0	0	0	0	0	0	0	0.00607037	0	0	0.000818177	0	0.000278216	0.00607282	0.00155353	0
0.0069114	0	0.00242074	0.00613295	0.00253441	0.00377118	0.00128623	0.00476346	0.00210404	0	0	0	0	0.00189017	0	0	0.000447488	0.00666297	0.000308061	0.00390954	0.00392704	0.00979585	0	0	0	0.000130476	0	0	0	0	0	0	0	0.00989373	0	0	0	0	0	0.00209933	0.00602452	0.0109196	0.00797474	0	0.00394966	0	0	0.00310125	0.00428022	0.000834514
0.0047296	0	0.0038016	0.00175399	0	0	0.00242118	0.00623255	0.00521356	0	0	0	0	0.00686066	0.00104842	0	0	0.00623101	0.0055465	0.00179223	0.00470603	0.00462719	0	0	0.000272734	0	0.0021705	0	0.00100401	0	0	0	0	0	0	0.00229008	0	0.00587	0	0	0.00066216	0.00198437	0	0	0	0.00321088	0.00202702	0.00169686	0.00575663	0.00125383
0.0099374	0.00128355	0	0.00308751	0	0.000708538	0.000141581	0.00225811	0.0042764	0.0050115	0	0	0.00426737	0.00114137	0	0	0.00612927	0.00279177	0.0034694	0.00231021	0.00251935	0	0	0	0.00180432	0.0033564	0	0	0	0	0	0.00311628	0	0	0	0	0	0	0	0	0	0	0	0.00083323	0	0.0025294	0	0.000566413	0.000774395	0.000862637
0.00391778	0	0.000575985	0	0	3.95582e-05	0	0.00186327	0.000446952	0	0	0	0.000477642	0	0	0	0.00602106	0.00404933	0.00156887	0.00175709	0.00255082	0.000163298	0	0.00215725	0.00523873	0.00046885	0	6.51544e-05	0.00382661	0	0.00330048	0.00442667	0	0.00449279	0.00140421	0.00333884	0.00212763	0.00307335	0	0	0	0	0.00147657	0.0031566	0	0	0	0.00518253	0.00016035	0.00599532
0	0	0	0	0.00305289	0.00357067	0.00146558	0.00943289	0.000399711	0.00131829	0	0	0	0	0	0.00251631	0	0.00555714	0	0	0	0	0.00375624	0.00334493	0	0	0	0	0.00391295	0	0	0.00228359	0	0.00475168	0.00410813	0.00197421	0	9.03519e-05	0.00213857	0.00566778	0	0.00246939	0.00399409	0.00351592	0	0	0	0	0	0.000416671
0	0	0	0	0	0.00109739	0	0.0052046	0	0	0	0	0	0	0	0	0	0.00547234	0.00562723	0	0.000790507	0.00150414	0	0.0035617	0	0	0.0019291	0	0.00177055	0.000660304	0	0.00250868	0	0.00619832	0.000100681	0	0.00370263	0.003997	0.000683192	0.00267368	0	0.00040685	0	0.000554123	0	0	0	0	0	0.000474738
0.00200247	0	0.000504203	0	0	0	0	0.00152444	0	0	0	0	0	0	0.0010303	0	0.00362762	0.00596977	0.00251364	0	0.00026321	0.00453772	0	0	0	0	0.00150398	0	0	0	0.00166763	0.00450788	0	0	0	0	0	0	0.00160762	0	0	0	0	0.00609755	0.000733684	0.00370126	0.00171523	0.00069604	0	0.00377729
0.00756385	0	0	0.0021993	0.00493524	0	0	0	0	0	0.00342369	0	0.00276887	0	0.00353881	0.00205949	0.00319497	0	0.0019182	0	0	0	0.00132039	0	0	0.00363468	0	0	0	0	0	0	0.00491787	0.00169058	0	0.0012375	0	0	0.00306244	0	0	2.50959e-05	0	0	0	0.00247401	0	0.00556547	0	0
0.00241126	0.000416806	0.00242686	0	0.00342036	0.0041409	0.00362918	0.000871041	0	0	0.000964689	0	0	0	0	0.000831849	0	0.00245829	0	0	0	0	0	0	0	0.000122191	0	0	0	0	0	0	0.00115141	0	0	0.00116895	0.00487022	0	0	0.000483784	0	0.00347368	0.00254851	0	0	0.00285246	0.00473333	0.0042673	0.00302155	0.00763957
0	0	0	0.00240282	0	0.0016023	0.00328679	0	0	0	0	0	0	0	0	0.00161904	0.00193529	0.00573877	0.00380671	0.00652171	0	0.000364616	0.000169367	0	0.00619677	0.00317752	0	0	0	0	0.000127568	0	0.00114438	0.000797461	0	0	0.000500167	0.00561081	0	0.00174513	0.00911263	0.00142996	0.00316125	0	0	0.000620702	0.00501326	0	0	0.00233557
0	0	0.00295685	0	0.00166947	0.00426264	0.00680964	0	0.001291	0.000812297	0	0	0	0	0.00307582	0	0	0.00451421	0.00399058	0.00199099	0	0	8.95905e-05	0.00434085	0.00995771	0.0020267	0.00267733	0.00472427	0.000908322	0.00338542	0	0	0.000202334	0.0023491	0	0	0.000422563	0.00567824	0	0	0	0.000399494	0.000133927	0	0	0	0.0016532	0	0	0
0	0.00146045	0	0	0.00562538	0.00341767	0	0.000744677	0.0017319	0	0	0	0	0	4.7683e-05	0	0.00129806	0.00275148	0	0	0	5.51081e-06	0	0.00187787	0.000656903	0.00448484	0.0061405	0.00352714	0	0.00180835	0.00198294	0.00921246	0.00464928	0	0	0	0	0.00978803	0.00346774	0	0.000365222	0	0.0010643	0	0	0	0.000796569	0	0	0
0	0.00191919	0.00413885	0.00155673	0.00145442	0	0	0.00139293	0	0	0.00252022	0	0.00179487	0	0	0.00108656	0.00157084	0	0	0	0.00356877	0	0	0	0	0.00307884	0.00117717	0.000615593	0.000251072	0.00307854	0.00090825	0.0085024	0.00347256	0.00846393	0.00104511	0	0	0.0070029	0.00575383	0	0	0	0	0	0.00277408	0.00062316	0	0.00634759	0.00363701	0
0	0	0.0003968	0	0.00250428	0	0	0	0	0.000397282	0.00432104	0.000459663	0.000183314	0.00260968	0.00104111	0.00147482	0.000962626	0	0	0	0	0.00270468	0.00256844	0	0	0	0	0.000325199	0.0031115	0	0.00175702	0.00314396	0.0055124	0.00138706	0	0	0	0	0.00838594	0	0	0	0	0	0.000803784	0	0.00396043	0.00469966	0.00722159	0.00375258
0.00209762	0	0.00415602	0	0.000684805	0.00374958	0.000368673	0	0	0.00288499	0	0.00313167	0	0	0.00292235	0	0.0045461	0.000335362	0.0021928	0.00293997	0	0.00385219	0.0017905	0	0.00196754	0	0.00572703	0	0.00327002	0.00169884	0.0058261	0.00574682	0.00543692	0	0.001906	0	0.000662091	9.26758e-05	0.000884282	0.00262904	0	0	0	0	0	0	0	0.00278729	0.00268382	0.00696998
0	0	0	0	0	0	0	0	0	0.00814169	0.00324845	0	0	0	0	0.00196783	0.00239872	0.000331294	0	0.00138833	0.00410801	0.00197099	0	0.00268042	0.00901454	0.00155639	0.00424637	0.0027486	0.00560998	0.00115508	0	0	0.00164261	0	0.000903783	0	0.00471164	0	0	0.000651997	0	0	0	0	0.00801409	0	0	0.00518285	0	0.00157391
0	0	0	0	0.00461705	0	0	0	0	0.00139558	0	0.00470424	0	0	0	0	0	0	0	0	0.00406226	0	0	0.00125215	0	0.00207692	0	0.00539553	0.00537627	0.00241404	0	0	0	0.00182316	0	0.00324516	0.00472934	0	0	0	0	0	0	0.00554665	0.00205101	0.0029919	0	0.00120181	1.01442e-05	0.00173232
0	0.0014582	0.00165502	0.00254673	0.00791552	0	0	0	0.000292943	0	0	0.00270049	0	0	0	0	0.000755561	0.000557262	0	0.00207728	0	0	0	0	0	0	0.0056568	0.00165911	0.00744621	0.00143184	0.000957981	0	0	4.32345e-05	0.00430667	0.000122789	0	0	0.00131483	0	0	0.000981667	0	0.00394112	0.00573952	0.000155753	0.00122339	0.0130422	0.00454862	0
4k
0	0	0.00204246	0.00350727	0	0	0	0.000855944	0	0	0.000490271	0	0	0.00393537	0	0.000543022	0	0.00334174	0.000943821	0.00502063	0.00555289	0	0.00383493	0.00176873	0.00726279	0.00737445	0.00547206	0.00659519	0	0	0.0017353	0	0	0	0.00033047	0	0	0	0.00218846	0.00832839	0.0059427	0.00189111	0	0.000198938	0.00620739	0.000291764	0.00255116	0.00935153	0	0.0104847
0	0.000141147	0.00194159	0.00675366	0.00725596	0.00187429	0.0023795	0.00246074	0.00134035	0	0.000174673	0	0.00224594	0.00431727	0	0	0	0.000723568	0	0	0.00106243	0.00383251	0.0067743	0	0	0	7.61495e-05	0.00143128	0.00131212	0.00561716	0.000735448	0.0018149	0	0.00372877	0.00308849	0.00487573	0	0.000325744	0.00490568	0.00487891	0.00433696	0.000589528	0	0	0.00501687	0.00182265	0.00275612	0.00623664	0	0.00333192
0	0	0	0.00093335	0.00355038	0.00350501	0.00179818	0.00321403	0.00495347	0.00279996	0	0	0.00218381	0.0022993	0.000339992	0.00596636	0	0.00117553	0	0	0.00239212	0.00455843	0.00295479	0	0	0	0.0042774	0	0	0.00177566	0	0.00134599	0	0.00622154	0.00104927	0	0	0.00227581	0.00405447	0.00323587	0.00308766	0.00456921	0.00230803	0.000630435	0.0058645	0.00209961	0.00676767	0.00535935	0.00340264	0.0013832
0	0	0.00198839	0	0	0	0	0	0	0	0	0.000517744	0	0.00187323	0.00157554	0	0	0	0	0.00484784	0.00562931	0.00448521	0.00476512	0.00527336	0.0048257	0.00106398	0.00138106	0.00110061	0	0	0	0	0	0.0026336	0.0020347	0.00346001	0.000632099	0	0.00482571	0.00993962	0.00709498	0.00139757	0	0.00339978	0.00267421	0.00983563	0.00321146	0.00213691	0.000978919	0.00301015
0.00467583	0	0.00377761	0.000829897	0	0	0	0	0	0	0	0.000431921	0	0.00331976	0.00212951	0.00031866	0	0.000436356	0.00108929	0.00153364	0.00294601	0	0.00244815	0.00569255	0	0	0.000323159	0.0050581	0	0	0.00192776	0	0	0.000530334	0.00278227	0.00180965	8.4205e-05	0.000794409	0	0	0.00260384	0.00412311	0.00701611	0.00812851	0.00349033	0.00267432	0.00536141	9.05144e-05	0.00607563	0.00409858
0.00366595	0.00115118	0.00685463	0.000389728	0	0	0	0	0	0	0.00294293	0.00185391	8.56892e-05	0.000874755	0.00430071	0.00689662	0.00547796	0	0.00226097	0.00503913	0.00502003	0.000196756	0.000277794	0.00394492	0	0.00294003	0.00384618	0.00359641	0.00433035	0.00293078	0.00231456	0.000441432	0	0.00197957	0	0	0.00664512	0.00531171	0.00648733	0.00285061	0.00223514	0.00275925	0.00544879	0.00476884	0.00331935	0.00402477	0.0071118	0.00856538	0.00991437	0.0072352
0.00193304	0	0	0	0	0	0	0	0.00163596	0.00247884	0.00105265	0.00314378	0.00168625	0.000694262	0.00608565	0.00579596	0.000628258	0.00260396	0.00325306	0.00599358	0.00124915	0	0.000597467	0.00269181	0.00423336	0	0.00246261	0.00383827	0.00357871	0.00197599	0.00142565	0.00398219	0.00179337	0.00942299	0.00206926	0.00204434	0.00414231	0.0051603	0	0.00602088	0.0018714	0.0047741	0.00224776	0.0066833	0.00750374	0.00600857	0.00889269	0.00895957	0.00687514	0.00806307
0.00407057	0	4.93694e-05	0	0	0.00177761	0	0	0.000699594	0.000825025	0.000107126	0	0	0	0	0.000936883	0	0.00121142	0.00471286	0.00287691	0.00100931	0.00191524	0	0.00369834	0.00266809	0.00218725	0	0.0049756	0.00345557	0.0045972	0	0	0.00322072	0.00258618	0.00076061	0	0.00647649	0.00542854	0.00235114	0.01019	0.00134419	0.00382602	0.000898422	0.00987718	0.00958367	0.00734271	0.00582648	0.012079	0.012417	0.0134138
0.00750156	0.000773264	0.000931057	0.000762909	0.000477781	0.000915883	0	0.00268056	0.000302142	0	0.00263975	0.00441472	0	0.0023386	0.00354908	0.00766326	0.00276024	0.000379927	0.000682412	0	0.00227752	0.000973686	0.00197947	0.00179081	0.00432256	0.00378049	0.00443818	0.00118713	0.000111451	0.00340369	0.00213248	0	0.00110759	0.00238169	0	0	0	0.00826207	0.00909396	0.0100866	0.00371079	0.00306413	0	0.00916622	0.0122182	0.00906035	0.00402531	0.00485942	0.0126641	0.0143768
0.00281137	0.00362098	0	0.00116146	0	0.000610115	0.00273578	0.00583608	0.0048252	0	0.000147136	0.00326192	0.000181628	0.00022711	0.00404091	0.00666044	0.00327457	0	0	0	0.00595185	0.00138018	0.00164974	0.00122357	0	0.00267701	0.00672713	0.00430615	0.00398065	0.000523146	0.00532056	0.00218718	0.00334699	0.00491124	0.00200054	0.00249069	0.00211024	0.00597989	0.0104014	0.00478037	0.00664588	0.00369953	0	0.00536495	0.00258997	0.00489632	0.00771414	0.00382886	0.0101769	0.010247
0	0	0	0	0.00222978	0.00525459	0.000482332	0.000400001	0.00144001	0.00565004	0.00125971	0.000174981	0.00317585	0.00249462	0.00436258	0.00658046	0.00366342	0.0038763	0	0.0011114	0.000192815	0.000893719	0.00164658	0	0.00305892	0.00859879	0.00130084	0.00114309	0.00475797	0.00215277	0.0072307	0.00810271	0.00455356	0.00356567	0.00405469	0.00414979	0.00141343	0.00391637	0.00880303	0.00384879	0.00594372	6.27274e-05	0.00063909	0.00389657	0.00562082	0.0126714	0.00847131	0.00609929	0.0174682	0.00697861
0	0	0	0	0.00128056	0.00242058	0	0.000503682	0	0.0028056	0	0.00203293	0.00403514	0.00478479	0.00168968	0.00612252	0.00245386	0.000735419	0	0.0033045	0.00213149	0	0	0.00538809	0.00722103	0.00537619	0.00245048	0.00342695	0	0.005774	0.00444489	0.00777283	0.00433635	0.000806737	0.00184862	0.006796	0.00519649	0.00242923	0.00565963	0.00434842	0.00523604	0.00250304	0.00431081	0	0.00711006	0.0116519	0.00686661	0.008385	0.00787296	0.0103383
0	0.00069063	0	0.000795463	0.000396352	0.00130431	0	0.00173357	0	0.00059752	0.00119208	0.000493676	0.00420296	0.00197938	0	0.000452432	0	0	0.00153499	0.000750168	0	0.00379874	0.000362878	0.00293672	0	0.00151404	0.00280044	0.00471314	0.000152776	0.00520199	0.00325427	0.00599478	0.00805881	0.00400866	0.000790469	0.00916196	0.00939763	0	0.00269156	0.00590144	0.0127225	0.0110312	0.00702204	0.00430496	0.00873499	0.00164093	0.00689015	0.00756485	0.0104893	0.0143146
0.00382166	0.00152617	0.00144311	0.00216213	0.00549274	0.000411753	0.000631703	0	0	0.000840048	0.000844105	0	0.00197375	0	0.000938973	0	0	0	0.00246196	0.000552213	0	0.00658834	0.00310974	0.0031833	0	0.00409264	0.00729552	0	0.00131858	0.00145798	0.000470976	0.00622619	0.00866629	0.00540037	0.00548514	0.00479126	0.00692256	0.00478848	0	0.00854197	0.0122014	0.00783275	0.00914035	0.0067459	0.00767635	0.00355561	0.0116128	0.00952573	0.00763298	0.00957424
0	0	0.000852696	0.00141861	0.00479971	0.00322499	0	0.00279609	0.000636209	0.00382466	0.000987685	0	0	0	0	0.00418982	0	0	0.0040939	0.000734167	0	0.00276792	0.000276881	0.00509701	0	0	0.0026854	0	0.00266723	0.0033179	0.00444637	0.00468509	0	0.00187232	0.00468157	0.00504493	0.0177117	0.00911417	0	0.00547507	0.00202583	0.0034345	0.00260403	0.00804355	0.00279087	0.00864077	0.00886194	0.00962875	0.00932236	0.0081102
0	0.000875186	0	0.00355802	0.00364475	0.00302754	0.000825427	0.00377132	0.00178381	0.000170488	0.00211986	0	0	0	0.000110188	0	0	0.00494757	0.00271355	0	0.000161123	0.00141813	0	0.00494378	0.00101283	0	0	0.00412243	0.00886599	0	0.0134222	0.00596064	0.00228653	0.00350544	0.00752793	0.00380998	0.0160464	0.00437006	0.00492777	0.0102575	0.00426291	0.0052644	0.00358583	0.0134904	0.00294727	0.00335243	0.00745449	0.00996023	0.00757838	0.00326919
0	0.0015495	0.0036678	0	0.000722573	0.0042051	0	0	0	0	0	0	0	0.0014086	0	0	0	0.00192402	0.00431761	0.000745203	0	0	0	0	0	0.00703114	0.00598725	0.00363316	0.00195498	0	0.00751355	0.00236011	0.00255707	0.0024084	0	0.000107929	0.00892775	0.00518313	0.0115756	0.012435	0.00151304	0.00527007	0.00779169	0.00925408	0.00161285	0	0.00752068	0.0104582	0.00690459	0.00706547
0	0.0035659	0.000691672	0	0	0.00100328	0	0	0.00347397	0.00285493	0.00112899	0.000751402	0.000184178	0.00199326	0.000103791	0	0.00667175	0.00892493	0.00837816	0.00444031	0	0.000148597	0.00786735	0.00451364	0.00614727	0.00662317	0.0009951	0.00220798	0.00198408	0	0.00241234	0.000115444	0.00228782	0.0052838	0.00671253	0.00780716	0.00944873	0.00714872	0.00633957	0.00699773	0.00449522	0.0146507	0.00643113	0.00503645	0.00620184	0.0109899	0.0131911	0.0140196	0.00657556	0.00694578
0	0	0.000259378	0	0.00236371	0.00459219	0.00311073	0.00544135	0.00296309	0.00416988	0	0.00504171	0.00556939	0.00122148	0	0	0.00165173	0.00347612	0.000156303	0.00372053	0.0033028	0.00112233	0.00801833	0.00836766	0	0.00440125	0.00763049	0.00570074	0.00610163	0.00359319	0.00466675	0.00517768	0.0156338	0.00421416	0.000787122	0.00768188	0.0120592	0.00645077	0.0096954	0.00688901	0.00731854	0.00591	0.00567727	0.00637895	0.00765523	0.0116632	0.0119244	0.00845906	0.00902381	0.0170183
0.00225217	2.9149e-05	0	0	0.0038651	0.00502794	0.00295357	0.00404933	0	0.00110564	0.0019624	0.00524277	0.00319538	0.00339379	0	0.00109543	0.00289633	0	0.000272236	0.00760543	0.00207085	0	0.00345422	0.004124	0.00137241	0.000315738	0.00109238	0.00727885	0	0.00681601	0.00755864	0.0102473	0.0155236	0.0123305	0.00389969	0.0074254	0.0110492	0.0100917	0.0115027	0.0117868	0.00613796	0.0114945	0.00934766	0.00459583	0.00583032	0.0122242	0.0111084	0.0128498	0.00893667	0.0125596
0.000577829	0.000104815	0	0.000856985	0.00430441	0.000913852	0.000360894	0.00176846	0	0.00219944	1.17807e-05	0.00469224	0.000849105	0.00442923	0.0032561	0.00133149	0.00186489	0	0.00721264	0.00162539	0.00337177	0.00088135	0	0	0.00246521	0.00178124	0.000283423	0.0124826	0.00505744	0.0109968	0.00785031	0.00953734	0.00454088	0.00789951	0.00641463	0.00180145	0.00883713	0.0103544	0.01045	0.00627572	0.00513277	0.0181559	0.00674851	0.00407622	0.00224696	0.00451935	0.00488322	0.016165	0.00484096	0.00757998
0.00298286	0.00209905	0	0.000404955	0	0	3.3852e-05	0	0.00017497	0	0	0	0.00184498	0.00179376	0.00276941	0.00067992	0	0.00353206	0.000684449	0.000725332	0	0.00108545	0	0	0.00550626	0.000839763	0.0024724	0	0.00270647	0.00753935	0.0106278	0.00651924	0.00277432	0.0101563	0.00373744	0.00735542	0.00633957	0.00345916	0.00335696	0.00822719	0.0144181	0.011213	0.00869429	0.00462442	0.00487621	0.00409374	0.00348295	0.00556961	0.00630216	0.00418309
0.00469772	0.00306963	0	0	0	0	0	0	0.00199182	0.00251611	0.00017288	0.0021358	0.000659752	0	0	0.00506761	0	0.00114742	0.00230099	0.00120078	0	0	0.00434926	0.00728796	0.00540499	0.00280372	0.00691904	0.00150185	0.00554531	0.0104708	0.0088366	0.00990158	0.00786325	0.000436577	0.00355422	0.0067696	0.00601692	0.00627091	0.00449583	0.0110807	0.0112174	0.0118661	0.00630465	0.00202928	0.00438914	0.00469864	0.00909803	0.00862544	0.00874152	0.0101947
0.00249536	0	0	0	0	0.000293993	0.00416173	0.00122442	0.00284657	0.00329737	0.000846555	0.00562918	0	0.001845	0	0.00556271	0	0.00151531	0.00871768	0.0052853	0.000966056	0.00104112	0.0121458	0.00969579	0.0099507	0.00327803	0	0.00540378	0.00636094	0.00998391	0.00798708	0.00210969	0.0036418	0.00797387	0.0120054	0.00269656	0.00257689	0.011074	0.00611326	0.0107688	0.0019588	0.00113221	0.0051912	0.0113735	0.00367713	0.0029376	0.00387674	0.00204468	0.00413284	0.0137819
0.00196757	0.000398319	0.000708237	0.000650638	0	0.00121875	0.00149415	0	0.00698073	0.00361089	0.000507622	0	0.000838319	0.00347921	0.00211585	0.00542049	0.00355652	0.00820534	0.000155052	0.00132216	0	0.00595617	0.00541183	0.00649979	0.00935852	0.00670324	0.00781569	0.00251589	0.00301199	0.00474274	0.00359878	0.00695632	0.0112153	0.0120734	0.00902255	0.00286249	0	0.00780613	0.0103146	0.00417959	0.00651739	0.00994174	0.00485522	0.00683185	0	6.16914e-05	0.00776573	0	0.00449537	0.0108664
0	0.00203317	0	0	0.00123311	0.000322711	0	0.00172601	0.00721888	0	0	0.000383675	0.00340387	0	0.00169471	0.00101761	0.0033375	0.00849503	6.54863e-05	0.000863615	0.00384209	0.00489574	0.00567746	0.00690844	0.00894509	0.0100053	0.0129088	0.00810942	0.00843552	0.0048056	0.00398985	0.00438843	0.0022352	0.00372075	0.00886069	0.0150393	0.00164753	0.00127501	0.00662151	0.00311889	0.00467432	0.00768335	0.0117554	0.00607851	0.00252267	0.00841998	0.00919529	0.00651224	0.00444816	0.0161686
0	0.000330563	0	0	0.000564261	0.00033923	0.000768409	0.00181604	0.00297796	0.00345838	0	0	0	0.0041642	0.00576632	0	0.0025613	0.00187636	0.00572368	0.00224543	0.000748096	0.00161267	0.00520651	0.00591787	0.00443039	0.000287986	0.0089616	0.0141969	0.00833456	0.00873013	0.00340082	0	0.0033662	0.000110223	0.00802343	0.0100762	0	0.00407509	0.00817229	0.00199348	0.00784824	0.00890605	0.00815052	0.0103352	0.00672048	0.0117191	0.00916956	0.00788291	0.00306909	0.0096337
0.00469499	0	0.00166139	0.00475727	0.00216047	0.00111071	0.00150859	0	0.00336428	0	0.000826923	0.000851078	0.000646511	0	0.00192752	0.00558969	0.000486145	0	0.00142929	0.00679894	0.00228995	0	0.00267575	0.00248653	0.00444554	0	0.00658194	0.0144822	0.0112525	0.0107299	0.00457022	0.00466271	0.00964138	0.0104402	0.00816937	0.00859034	0.00399213	0.0134785	0.016558	0.00866234	0.00621792	0.00929934	0.00872733	0.0141786	0.00736774	0.0122952	0.0118261	0.0136027	0.0121886	0.00524573
0.00554735	0	0	0.00460744	0.00675469	0	0.00116778	0.00363672	0.00277725	0.00010673	0	0.00444313	0.00333231	0.00275457	0.00206475	0.00274334	0.00206816	0.00245462	0.000507116	0.00241828	0	0.000194649	0.00644453	0.0143524	0.013491	0.00101741	0.000410216	0.00410311	0.00875775	0.0122028	0.00926129	0.00965117	0.0122254	0.0113094	0.01006	0.00823667	0.00737532	0.0115292	0.00807197	0.00544733	0.0084386	0.0110884	0.015142	0.0065638	0.00880347	0.010871	0.0167555	0.00886735	0.00842604	0.00532432
0.000575419	0.00337785	0	0	0.00162682	0.00238701	0.000929811	0.00617187	0.00169206	0.000547248	0.00411082	0.00623273	0.00572432	0.00163905	0.00392104	0	0.00417742	0.00740424	0.00502336	0	0	0	0.00312826	0.0106813	0.00294919	0.000692632	0.013145	0.0153025	0.00444083	0.00819319	0.00452237	0.00134092	0.00448158	0.00738589	0.00841816	0.00651292	0.0138714	0.0135267	0.00975655	0.00939503	0.00511114	0.00927746	0.00749264	0.00795189	0.0145136	0.0117148	0.0113285	0.00802275	0.00879667	0.0060371
0.00325736	0.00638852	0.00322894	0.000515765	0	0.00291213	0.00463843	0	0	0	0.00116839	0.00363232	0.000989332	2.84971e-05	0.00330162	0.0016269	0.00138728	0.00412726	0.00141509	0.00190694	0.00581045	0.00321045	0.00596492	0.00419173	0.000595762	0	0.0114282	0.0103978	0.00939529	0.0148067	0.00852638	0.00494232	0.00924305	0.0136788	0.0132173	0.011381	0.0163996	0.00226353	0.0128774	0.0116161	0.0108945	0.0146649	0.0094128	0.00854011	0.00990906	0.0128689	0.011603	0.0124624	0.0105371	0.0100848
0	0.00265509	0.00520115	0.0021167	0.00538836	0.0062535	0.00338156	0	0	0	0	0	0.00189359	0.00340151	0.000542312	0.00084379	0	0	0	0.00161818	0.00621319	0.00470259	0.00897492	0.00384347	0.00216029	0.00102937	0.0103431	0.00112569	0.00884244	0.0122575	0.00961258	0.00983516	0.0124859	0.00998452	0.0113276	0.0117241	0.0127622	0.0116098	0.0145427	0.0129238	0.0153072	0.0127191	0.0110938	0.0109418	0.00918597	0.00806926	0.00788303	0.0123713	0.00553807	0.00683842
0.0012207	0.00288818	0	0	0.00754724	0.00241175	0.000891361	0.00139728	0.00139994	0	0.000913008	0	0.00272473	0.00149813	0	0.000819787	0.00213873	0.00629155	0.00200763	0	0	0.00213452	0.00489124	0.000880023	0.00551259	0.0105887	0.00706702	0.00515714	0.00853121	0.0055303	0.0099975	0.0101476	0.00589439	0.00409683	0.00624294	0.00958645	0.00702754	0.00872133	0.00721156	0.0073983	0.0106714	0.0103	0.0138227	0.0106615	0.0125878	0.0105609	0.00909608	0.0114772	0.00773688	0.0139384
0.00257013	0	0	0	0.00354684	0.00254911	0.00121089	0.00124823	0.00334093	0.00323829	0	0.000398994	0	0	0	0.0023586	0.00599247	0.006145	0.00177816	0.0031557	0.00146836	0.00485342	0.00385811	0.00486298	0.0101619	0.00742208	0.0080392	0.008361	0.0109483	0.00573968	0.00831612	0.0082849	0.00325022	0	0.00409179	0.0151267	0.00818809	0.0100794	0.00746883	0.00278201	0.0072909	0.0161234	0.0144803	0.00680461	0.0134623	0.0156498	0.00722699	0.0115966	0.00660362	0.0150492
0	0.000340795	0	0	0.00076597	0.00184462	0.00331968	0	0.00140779	0	0	0.00332855	0.00341549	0.00817215	0	0.00218019	0.00263647	0	0.000912763	0	0.00275218	0.0032542	0.00479369	0.00940732	0.00986225	0.00369712	0.0052872	0.00627791	0.00844973	0.0107875	0.00686528	0.0104765	0.00485045	0.0076479	0.00899708	0.0147599	0.0138171	0.0206238	0.0158326	0.00606073	0.00620535	0.0101638	0.00846692	0.0110142	0.0194074	0.010606	0.00298631	0.004616	0.00587825	0.0148242
0.000489858	0.00143005	0	0.000416439	0	0	0	0	0.00286973	0.00143568	0	0.00472525	0.00397697	0.00445472	0	0	0.0043483	0.00313616	0.00343681	0.00345772	0.00626145	0.00902443	0.0105865	0.0104801	0.00998935	0.00474994	0	0.0066055	0.00422572	0.00727175	0.000461699	0.0134619	0.0166792	0.0126493	0.0121989	0.00936153	0.0127796	0.0143097	0.0141475	0.00960737	0.0126168	0.0138332	0.0139941	0.0142882	0.0180633	0.0151871	0.0095412	0.0109856	0.0133517	0.0114335
0.00422451	0.00168448	0	0	0	0	0.00213658	0	0.00267407	0.000678023	0.00134599	0.00285349	0.0016228	0	0	0	0	0.00246348	0.012156	0.00703783	0.00670964	0.00889029	0.00944877	0.0109635	0.00404018	0.00960835	0.0046375	0.010655	0.00499018	0.0117048	0.0165685	0.00790629	0.0120091	0.00643848	0.00914764	0.00682231	0.0149145	0.00731188	0.0148182	0.0148027	0.0145579	0.0105412	0.0122722	0.00826461	0.0146768	0.0118325	0.0117327	0.0165095	0.0153645	0.00882529
0	0.000947657	0	0	0	0	0.00109746	0.00279932	0.00298215	0.00294466	0.00420706	0.00603195	0.00781381	0.0046207	0.00203944	0	0.00258449	0.00576244	0.00566018	0.00777974	0.00384394	0.0017989	0.0134128	0.0146459	0.00642763	0.00864942	0.0122127	0.0112492	0.00982505	0.0184994	0.0165585	0.00804878	0.00759372	0.00853436	0.0100742	0.00152444	0.0087066	0.00558622	0.0105735	0.0125891	0.012782	0.00770864	0.0106196	0.0089444	0.010548	0.00568298	0.010804	0.0143338	0.0101757	0.0100532
0.000489241	0.00439048	0	0	0	0	0	0	0	0	0.0028819	0.000157363	0.00262897	0.00772599	0.00612235	0.00317736	0.00238464	0.00951435	0.00553963	0.0036477	0.00647834	0.00446665	0.00406953	0.00574346	0	0.00721554	0.012069	0.00958816	0.0121983	0.00823088	0.0117124	0.00840245	0.00619429	0.0118664	0.0125389	0.015231	0.0121657	0.00854065	0.00493687	0.0059216	0.014349	0.00916542	0.00724364	0.00710296	0.0140183	0.00913249	0.00752857	0.0139629	0.0126204	0.013441
0	0.00135711	0.000395089	0.000336098	0	0	0	0	0	0	0.00281762	0.000193426	0	0.00103524	0	0.00103226	0.00260688	0.0116414	0.00943321	0.0120787	0.0123569	0.00550071	0.0054465	0.00805655	0.00115395	0.00350731	0.00940188	0.00497414	0.0111847	0.00280861	0.00947583	0.0112736	0.00783083	0.0135353	0.0111777	0.0155442	0.0157178	0.0104826	0.0120264	0.00573811	0.0113301	0.00744555	0.00796818	0.0124487	0.0174536	0.0118943	0.00776897	0.0105598	0.0100053	0.0134534
0.000667139	0.000210352	0	0.00318393	0.00445537	0	0	0.0017563	0	0.00164323	0.0029799	0.00511326	0.00649272	0.00328127	0.003714	0	0	0.00257697	0.00170907	0.00553582	0.00337984	0.00424331	0	0.0034085	0.0072996	0.0134883	0.0109506	0.0131205	0.00738546	0.006372	0.00913962	0.017557	0.0181442	0.0167302	0.0108788	0.00858187	0.0130764	0.0141187	0.0133935	0.0127249	0.0144909	0.00774825	0.0115907	0.00829126	0.0143734	0.0103264	0.00552756	0.00953453	0.01519	0.0131619
0.000657471	0	0	0.00392154	0.0047162	0	0.00553439	0.00656757	0	0	0	0.00114112	0.00110642	0.00308123	0.00288463	0.00493987	0.00224485	0.00449664	0.00409349	0.00144057	0.00750091	0.00710363	0.00793774	0.0105621	0.00669646	0.00415074	0.00706966	0.00944026	0.0103747	0.00866807	0.00751788	0.0126134	0.0165265	0.0138522	0.0104175	0.00449325	0.00607084	0.0127349	0.0107903	0.00999444	0.0102337	0.0129489	0.0133605	0.00522799	0.00624136	0.013587	0.00680686	0.00369202	0.0135786	0.011718
0	0	0	0.00337193	0.00822237	0	0.00147181	0.00839564	0	0.00400443	0	0.00187914	0	0.00267281	0.00682811	0	0	0.00178581	0.00312462	0.00512605	0.0108913	0.0032544	0.00740222	0.0059897	0.00702559	0.00399262	0.00458538	0.00792988	0.00281648	0.0083985	0.00349047	0.00219247	0.00877099	0.0107355	0.00861662	0.0123904	0.0139304	0.0164051	0.0208755	0.00950034	0.0081765	0.00890837	0.0147889	0.0126992	0.0078868	0.0114632	0.0122187	0.0104098	0.0132829	0.0126904
0	0	0	0	0.00588027	0.00376629	0.00252676	0.0042363	0.000771704	0.00227951	0	0	0	0.000130839	0	0	0.000648973	0.000725792	0.00215569	0.00594366	0.00440719	0.00379911	0.00441844	0.00338775	0.00827847	0.0141478	0.00567777	0.00949741	0.00372507	0.00707747	0.00205517	0.00141696	0.00729411	0.0133005	0.0131048	0.0181562	0.0212512	0.00928543	0.0110075	0.0153024	0.00762795	0.00524836	0.0122166	0.010863	0.0120697	0.00946985	0.000724558	0.0035393	0.00833749	0.011302
0	0.00328309	0.00160813	0.00199633	0.00326447	0.00517316	0	0.00142115	0.00336647	0.00749612	0.00292236	0.00256396	0.000321413	0.00266584	0	0	0.0080813	0.00369352	0	0.0079258	0.000840106	0.00521298	0.00302681	0.00351869	0.00276189	0.0115564	0.00912278	0.0116941	0.00568867	0.00578908	0.00955961	0.00856314	0.00576849	0.00930966	0.00675684	0.0114674	0.0154616	0.00891737	0.0135773	0.015292	0.0163445	0.0141573	0.0094769	0.00440501	0.00999315	0.00875662	0.00185937	0.00784853	0.00849591	0.0120632
0.00395478	0.00319806	0.00161677	0.000953134	0	0.000701212	0.00211147	0	0.00119621	0.00357682	0.00314398	0.00171781	0.00558639	0	0.000743597	0.000341831	2.94982e-05	0.00447333	0	0.00681365	0.00414234	0.00379816	0.00692408	0.00466521	0	0	0.00619555	0.0144079	0.00509012	0.00453921	0.0149015	0.0117037	0.00902723	0.0110709	0.0151456	0.00935857	0.0122624	0.0133075	0.0143861	0.0135605	0.013733	0.0107194	0.00678841	0.00720585	0.00959936	0.0126369	0.0105572	0.017238	0.00955564	0.0104217
0.00174811	0.000452636	0.00120307	0.000430466	0.00285471	0.000850222	0.00130712	0.000532604	0.00137592	0.00159328	0.00319474	0.000754236	0	0.00142876	0.00338795	0.00273446	0.00728367	0.00432072	0.0016163	0.00617451	0.00404118	0.00770555	0.00908453	0.00686309	0	0.00197884	0.0102694	0.0127305	0.0101244	0.00902662	0.00799183	0.0104852	0.00534652	0.00546585	0.00898685	0.00530979	0.00580813	0.0120572	0.0150528	0.0148253	0.0116612	0.0121869	0.0118837	0.0108243	0.0108882	0.0124849	0.00605926	0.0128234	0.00799878	0.00686518
0.000980636	0.000588277	0.000553104	0.00194479	0.00312613	0	0.00126548	0	0.00243924	0	0.00428927	0.00312904	0.00233659	0.00763289	0.00889906	0.00611576	0.00997409	0.00345998	0.00300698	0.00762303	0.00527614	0.00708158	0.00300636	0.00986555	0.00237481	0.00967264	0.0163398	0.00641708	0.00498351	0.0104243	0.0122194	0.0214521	0.00947637	0.00726267	0.0126744	0.00618063	0.00310662	0.00963594	0.015151	0.0172207	0.0147621	0.0137119	0.0146884	0.0114901	0.0125621	0.010529	0.00990275	0.0144556	0.0103329	0.015087
0	0.00230928	0.00169973	0	0	0.000681498	0.00536005	0.00807373	0.0121181	0.00244966	0	0.000604912	0	0	0.00441703	0.00168491	0.00407689	0.00571616	0.00486115	0.0056259	0.00384262	0.00715906	0.00476164	0.00779481	0.00632999	0.00542207	0.00990803	0.0109511	0.00406148	0.0130494	0.00752193	0.0105641	0.0020295	0.010398	0.010301	0.00468033	0.00895468	0.0166889	0.0117179	0.015331	0.00705577	0.00831429	0.0158902	0.0171497	0.015849	0.0139598	0.0140903	0.00760955	0.010353	0.0142007
0.00229575	0.00577976	0.00303001	0.000829955	0	0.00146194	0.00778802	0.00559529	0.0028584	0.00129373	0	0.00538789	0.00549214	0.00159224	0.00343801	0	0.00313418	0.00212063	0.00297273	0.00315587	0.00710247	0.00327446	0.00381554	0.00607842	0.00366963	0.000542615	0.000995769	0.00671117	0.00886458	0.00929606	0.00103202	0.00642582	0.00592557	0.0122225	0.0155504	0.00929881	0.00989602	0.0100865	0.00834169	0.00451931	0.00320098	0.00671922	0.00943015	0.0168861	0.0175929	0.0119932	0.0135627	0.00877222	0.0108263	0.0101832
0	0.000961376	0.00634213	0.00185117	0.00625293	0.000607653	0.00312339	0.00628874	0.00360103	0.00810756	0.00432105	0.00781589	0.00213712	0.00974	0.0100253	0.00256748	0	0.00287852	0.00262907	0.00111074	0.00525847	0.00763636	0.00627968	0.00535086	0	0.00649306	0.00898915	0.00300018	0.00922469	0.00262242	0.00255226	0.00460346	0.00881317	0.00890952	0.0124343	0.0078005	0.00678843	0.00969109	0.00959236	0.00481429	0.00597925	0.0130342	0.0128253	0.0144919	0.0128537	0.00702817	0.00570464	0.00265422	0.0128816	0.00944605
0	0.00406349	0.0034354	0.00589656	0.0047011	0.000416747	0.00522602	0.00715314	0.00743695	0.00733029	0.00997554	0.00769109	0.00834781	0.00524643	0.00834678	0.013233	0.0029114	0.00364386	0.00292349	0.0109025	0.00985477	0.00316328	0.00473094	0.00376981	0.000505224	0.00709933	0.0104184	0.006106	0.00706776	0.00504972	0.00985608	0.0110921	0.00937692	0.00816854	0.0101023	0.0140243	0.0107659	0.0134409	0.0087383	0.00816704	0.0164278	0.0151914	0.0156706	0.0165887	0.0121954	0.0109233	0.00865794	0.00434849	0.0167391	0.010082
0	0.00559715	0.00473781	0.00486225	0.00524898	0.00620838	0.00771327	0.00936363	0	0.00283461	0.00665415	0.00554919	0.0102364	0.000933117	0.00550642	0.00566116	0.00227161	0	0	0.00535594	0.00441016	0.00652645	0.00506636	0.00494569	0.00753052	0.00959519	0.00607463	0.00983343	0.00776954	0.00253071	0.00609555	0.0133835	0.0104107	6.89379e-05	0.00518018	0.0134586	0.0103602	0.0169055	0.0103023	0.00537293	0.00817227	0.00902924	0.014362	0.0145381	0.0135072	0.0112321	0.0164793	0.0148099	0.0141684	0.00985494
0.00225024	0.00131103	0.00266956	0	0.00690157	0.00902929	0.00365506	0.000821905	0.00133744	0.00765175	0.0078718	0.00334538	0.00197111	0.00499302	0.00442673	0.00246431	0.00411659	0.00651326	0.00384362	0	0	0.00958584	0.00991784	0.00970557	0.00776773	0.00976159	0.00571551	0.00914495	0.00719758	0.0102975	0.0101802	0.0116159	0.016644	0.00360003	0.00218609	0.0134818	0.0073223	0.0179374	0.0152839	0.00308694	0.0084072	0.01178	0.0076982	0.00982962	0.0167634	0.0201518	0.0138481	0.0107008	0.0120706	0.0111906
0.00238467	0.00429132	0	0	1.27003e-05	0	0.000830281	0.00207863	0.00722614	0.00806518	0.010556	0.00635255	0.00116439	0.00217506	0.00177397	0	0.00970207	0.0135185	0.00547661	0	0.0052027	0.00721235	0.00926345	0.00411296	0.00640583	0.00670381	0.00747347	0.007911	0.00226771	0.0106151	0.00382919	0.00291782	0.00406998	0.0166256	0.0102502	0.00902769	0.00892411	0.0080285	0.0134476	0.0151506	0.0114616	0.0138152	0.00663207	0.00698356	0.00838196	0.0200425	0.0162424	0.00925301	0.0117946	0.00978903
0	0.00131387	0.000282032	0	0	0	0	0.00397554	0.00813423	0.00289003	0.00307871	0.000637163	0	0.00169615	0.00209777	0	0.0049314	0.00412635	0.00129193	0.00341523	0.00524419	0.00482412	0.00217073	0.00665989	0.0068298	0.00585947	0.00322775	0.00933481	0.00912991	0.0129248	0.00474699	0.00829871	0.00400662	0.00529031	0.0135642	0.0144208	0.0112128	0.0104929	0.0114272	0.0107782	0.0110063	0.0161475	0.0105909	0.0162137	0.0126355	0.0153604	0.0174992	0.0126601	0.0195884	0.0164295
0	0.00250202	0.00126824	0	0	0	0	0.00663281	0.00707766	0.00275957	0.000908252	0.00198872	0.00465768	0.0070871	0.00592959	0.0114501	0.0070128	0.00553854	0.00565978	0.00673243	0.00330058	0.00728319	0.00566198	0.00867937	0.0118002	3.61278e-05	0	0.00884191	0.0146698	0.0105194	0.0113207	0.00841693	0.00715473	0	0.00735771	0.0122139	0.0142135	0.00637176	0.011045	0.00849615	0.0133305	0.0137141	0.00707018	0.0142564	0.0179387	0.0173036	0.0185627	0.0151543	0.012894	0.0178526
0	0	0	0.00764528	0	0	0	0.00126763	0.00284305	0.000315651	0.00410406	0	0.000283993	0.009912	0.00691503	0.00287592	0.00239384	0	0.000119279	0.00395415	0	0.00875922	0.00627564	0.00595314	0.0119588	0	0.00134291	0.00322819	0.0110916	0.0130003	0.0127025	0.00858717	0.0120086	0.00698136	0.0118296	0.0198894	0.0135862	0.0100178	0.010883	0.0101844	0.0132042	0.0135003	0.0103196	0.0126783	0.018069	0.0179438	0.01127	0.0162696	0.00719446	0.012655
0.00259892	0.00388585	0.00291134	0.00382323	0	0	0.00298218	0	0.000453847	0.00718128	0.0011149	0.00222182	4.18493e-05	0.00538505	0.00268246	0	0.00208586	0.00158334	0.000982772	0.00388494	0.0014943	0.00512159	0.00819008	0.00983885	0.0130776	0.0107967	0.00513936	0.00879022	0.00645873	0.0104299	0.00463065	0.00463649	0.0177389	0.0170041	0.0134789	0.0179685	0.0118807	0.0119529	0.0119787	0.0116705	0.00808416	0.00505697	0.011711	0.0160592	0.0175583	0.015427	0.0163793	0.0209135	0.015686	0.0129003
0.00332992	0.00823565	0.000686579	0.00126268	0.00025205	0.00352744	0.00110001	0	0	0.0062187	0.00682761	0.00686606	0	0.00844793	0.00728271	0.00539317	0	0.00852072	0.00695464	0.00237841	0.00653976	0.0133794	0.00541433	0.0042674	0.0107491	0.00739297	0.00813863	0.0135593	0.0114171	0.00843168	0.00365272	0.00270331	0.0101587	0.00987701	0.0141187	0.0120732	0.00662727	0.0138619	0.0075054	0.0106522	0.00571459	0.0075861	0.00983686	0.0137631	0.00941321	0.0143555	0.0111143	0.0121806	0.0165724	0.0162051
0.0078089	0.00571194	0.00385436	0	0.000197303	0.000301711	0.00297801	0.00430588	0.00500455	0	0.00525551	0.000330179	0.00119078	0.000949514	0.00260038	0.00374893	0.00497924	0.00295864	0.00806167	0.00269464	0.00411152	0.00891836	0.00358668	0.00260534	0.00133727	0.00188057	0.00991656	0.013963	0.00948688	0.0102036	0	0.00677764	0.0130146	0.0060294	0.00372361	0.0102968	0.00550332	0.00905002	0.00331674	0.00973358	0.00481135	0.0088565	0.00788674	0.00907103	0.0107667	0.0106277	0.00789927	0.00995258	0.016072	0.0210667
0.00197055	0.00313315	0	0	0.00466634	0.00374628	0.00423276	0	0.00486545	0.00911885	0	0.00214414	0.0103914	0.00655173	0.00681306	0.0105964	0.00434579	0.00278199	0.00557711	0.00306395	0.00338092	0.0066498	0.000760511	0.00365259	0.0049593	0.00116558	0.00966266	0.0101251	0.00636933	0.006996	0	0.000562166	0.010604	0.00278153	0.00147603	0.0040298	0.0121906	0.00974857	0.00846943	0.015593	0.00784497	0.00978185	0.00848576	0.0103141	0.00878425	0.00730563	0.0137792	0.0172992	0.0154265	0.0132352
0	0	0	0	0	0.00262211	0.00725101	0.00380334	0.00624534	0.00758294	0.00451967	0.00604225	0.00923944	0.0101787	0.00686327	0.00191901	0.000130874	0	0.00218639	0.00272397	0.00492817	0.00298336	0	0.00390208	0.00913943	0.00395482	0.00838819	0.00483979	0.00836443	0.00284799	0.00296995	0.00422897	0.0108639	0.00266484	0.0067889	0.00506215	0.00766395	0.00440649	0.00542786	0.00936285	0.0132127	0.0110443	0.0082456	0.00540207	0.00785559	0.00909196	0.01016	0.0207832	0.0157611	0.0116328
0	0.00176783	0	0.00454807	0.00691214	0.00790471	0.0016943	0.00140521	0.00634679	0.00675273	0.00342305	0.00597219	0.00449402	0.00297685	0.00764659	0.0094648	0.00639803	0.00745869	0.00139916	0	0.00297943	0.00672007	0.00513113	0.00685616	0.0125756	0.00416239	0.00356017	0.00325372	0.00995026	0.00479593	0.0034625	0.00569716	0.00304722	0.0076911	0.0118929	0.00823434	0.0104445	0.00405913	0.00635146	0.00880191	0.013301	0.00939091	0.00644229	0.0140197	0.00608524	0.00581953	0.00892599	0.0141182	0.0150056	0.0130624
0	0.00404098	0.00100409	0.0051222	0.00210073	0.00661973	0.00428678	0	0.00672002	0.0142061	0.00407774	0.00229336	0.00494328	0.0100477	0.00454322	0.0015904	0.0013677	0.00693983	0.00537765	0.00207155	0	0	0.00028422	0.000307165	0.00300366	0.00349818	0.0088271	0.00419837	0.000918828	0.00523589	0.00397163	0.00906107	0.00733405	0.0074557	0.00664037	0.0161207	0.0154972	0.00741452	0.00509615	0.0112316	0.00944166	0.0108133	0.0148216	0.00577418	0.0122332	0.0112745	0.00897252	0.0145014	0.0171266	0.0178384
0	0.000110211	0.00104049	0	0.00239525	0	0.00248655	0.00925386	0.0133461	0.0108452	0	0	0.00927651	0.0103157	0.00628779	0	0.00434678	0.0161654	0.0129581	0.00506484	0.00185769	0.0049965	0.000358816	0.0052078	0	0	0.00673739	0.00756948	0	0.00848007	0.0099643	0.010765	0.0171118	0.0122075	0.00769073	0.0159538	0.00868791	0.00512161	0.00752003	0.00456424	0.0123227	0.0157128	0.00586345	0.00398873	0.0083482	0.00970172	0.0131424	0.0160135	0.0178289	0.0171121
0	0.0030364	0	0.00123015	0	0	0	0.00747063	0.00402571	0.00341666	0	0	0.0058678	0.00447085	0.00528623	0	0.00910518	0.00771811	0.00820826	0.00321634	0.00564756	0.00662009	0.00447289	0.00407352	0.00482797	0.00310397	4.43521e-05	0.00455121	0.00202792	0.00647969	0.0106773	0.00761885	0.0132962	0.00973864	0.0130903	0.0128551	0.012807	0.0191058	0.0110617	0.00217024	0.00445056	0.0102248	0.00799302	0.0112071	0.0135111	0.00539922	0.016177	0.0197307	0.0228433	0.0203976
0.00324404	0.00201422	0.00340257	0.00437508	0.00500843	0.00228398	0.00128919	0.00333975	0.000474713	0	0.00108896	0	0.00440279	0.00410411	0.0121864	0.00826435	0.000875815	0	0.00446427	0.00735196	0.00895847	0.00414514	0	0.0060388	0.0105037	0.00725965	0.000590879	0.00152915	0.00982048	0.0033719	0.0074468	0.00467595	0.00779591	0.00875842	0.00927569	0.0112498	0.00282137	0.00998334	0.0139205	0.00200368	0.00465074	0.00697477	0.00481136	0.00771208	0.00993201	0.00693432	0.0165653	0.0120528	0.0122449	0.01339
0.00433831	0.000317589	0.00784483	0.00268159	0	0	0.000532697	0.000980351	0.00789504	0.0014835	0.00120497	0.000567987	0.00870823	0.0013759	0.00174499	0	0	0.00553927	0.00274824	0	0.00667241	0.00364329	0	0.00798362	0.00660592	0.00416541	0.00197661	0.00805433	0.00771314	0.00137072	0.00651382	0	0	0.00990459	0.0105939	0.00566265	0.00707269	0.0148865	0.0183025	0.00861299	0.00664922	0.0100955	0.0116802	0.00574954	0.00608382	0.0112381	0.0132268	0.0136554	0.0129959	0.0134092
0.00201311	0.00182003	0.00714493	0.00830106	0	0	0.00221238	0.00588616	0.000251009	0.00688299	0.0105788	0.00295814	0.0074669	0.0103607	0.00467528	0.00485057	0.0107873	0.00695091	0.00492321	0.00394856	0.00757828	0.00434799	0.00695413	0.0095156	0.003512	0.00945266	0.00838333	0.00273807	0.0110015	0.00788294	0.00577289	0.00657179	0.0016068	0.00488176	0.00674351	0.00564568	0.0106817	0.0194922	0.0135904	0.0132187	0.00552368	0.00648519	0.00836644	0.0139625	0.0155373	0.0179069	0.0121726	0.0101998	0.0104655	0.015429
0.00241732	0.0023521	0.00532482	0.00196711	0	0.00265054	0.00621772	0.00384305	0.00143478	0.00257592	0.00185367	0.00122859	0.00710768	0.0125988	0.0061888	0.00836177	0.0133577	0.0078867	0.0050859	0.0048148	0.00624004	0.00600971	0	0	0.00243919	0	0.00590074	0.00764837	0.00931474	0.00723243	0.00813958	0.0105036	0.00812526	0.00319004	0.00875233	0.00363235	0.00887244	0.0126474	0.0142801	0.00954481	0.00521298	0.00845771	0.0125342	0.0138195	0.0119106	0.01122	0.00947628	0.0133784	0.0128162	0.0148868
0.00461619	0	0.00799455	0.00800183	0.0067088	0.00592472	0.00616412	0.00323094	0.0076861	0.00140911	0	0.00371636	0.0103687	0.00584239	0.00285025	0.00545463	0.0102844	0.00426236	0.00399967	0.0100789	0.00283477	0.0100928	0.0034058	0	0.00473812	0.00349384	0.00827394	0.00343874	0.00597281	0.012644	0.00930022	0.0111187	0.0107035	0.00885692	0.00622639	0	0.00479662	0.0114307	0.0130686	0.011125	0.0147291	0.0120462	0.00643438	0.0127962	0.00692269	0.00944916	0.00324613	0.00746975	0.012385	0.0103863
0.000513309	0.000596373	0.00232575	0.00598656	0.00849013	0.0029434	0.000934736	0.0027167	0.00569975	0.000205423	0	0.00469067	0	0	0.00246306	0.00677035	0.000506633	0.00480203	0	0.00216125	0.00236701	0.00875558	0.00422378	0.00609604	0.00743914	0.00881503	0.00599035	0.00167889	0.000452671	0.00541722	0.0123505	0.00485576	0.00859832	0.00546237	0.0111628	0.00153655	0.00712261	0.0107764	0.0136259	0.00584635	0.0157678	0.0103556	0.000121206	0.00293482	0.00212362	0.00678487	0.0102668	0.00943034	0.00879018	0.0135072
0.00486274	0.00171431	0.000285291	0.00315244	0.00229151	0.00494168	0.00544826	0.00236923	0.00528662	0.00321605	0.00305775	0.00599549	0.000589639	0	0.000990315	0.0039423	0.00117715	0.0089771	0.00162538	0.000972516	0.00364902	0.00513262	0.00749795	0.00783891	0.00244203	0.000881781	0.00363371	0.00407491	0.00764279	0.00691018	0.0133325	0.00563372	0.0128179	0.0101754	0.00970657	0.0128422	0.00879219	0.00870733	0.0111674	0.00774029	0.0104762	0.0129872	0.0107771	0.00461629	0.00518467	0.0128198	0.00854312	0.0136524	0.00992732	0.0143177
0.00195567	0.00114925	0	0	0	0.000464679	0.0044397	0.00470031	0.00138727	0.0076952	0.00379191	0.00255383	0.00654134	0.00385244	0.00188853	0.00502302	0.00686247	0.000859168	0.00490106	0	0.00282614	0.0118232	0.00835467	0.00495587	0.00508921	0.00451556	0	0	0.00782674	0.00575341	0.0066688	0.0102758	0.00712163	0.0133793	0.00934925	0.00816624	0	0.00277677	0.0120925	0.00956141	0.0109989	0.00802097	0.0118544	0.0117836	0.0121349	0.013614	0.0214958	0.0133662	0.0117632	0.00870729
0	0.00242457	0	0.0056221	0.000659048	0	0.00110042	0.000399425	0.00464588	0.00152817	0	0	0.00164879	0.00127339	0	0.00882476	0.0057844	0.00620179	0.0114458	0.00828227	0.0067682	0.00583482	0.00738126	0.0105766	0.00736574	0.0056889	0.00270861	0	0.00536527	0.00439792	0.00607472	0.007919	0	0.0100818	0.00853968	0.00413782	0.00326006	0.00235878	0.0078933	0.00489015	0.00870311	0.00901527	0.00885466	0.0152548	0.0112962	0.0136912	0.018224	0.0106048	0.00583733	0.000107958
0	0.00160537	0.00162654	0.00654388	0.00272684	0.00198223	0.00558018	0.0031129	0.00681089	0.00853138	0.00281173	0	0	0	0.00603397	0.00261736	0.00109917	0.00785289	0.011927	0.00903159	0.00260557	0	0.00413856	0.00546713	0.00650716	0.00160747	0.00155157	0.00844378	0.0134711	0.0118436	0.00466449	0.00503441	0.00164834	0.00170143	0.00181788	0.00200324	0.00604747	0.00882931	0.0110375	0.00913665	0.00449416	0.0108372	0.0113296	0.0127963	0.0116607	0.0106625	0.0083081	0.0049459	0.00416409	0.0013456
0	0.000530561	0	0.00600402	0.00600322	0	0	0.00494413	0.00358119	0.00676349	0.0088238	0.00731158	0	0	5.03414e-05	0	0	0.00829113	0.00623659	0.00153017	0.000589185	0.00126419	0.0064258	0.00494924	0.00910611	0.000163864	0.00740135	0.00691458	0.00717091	0.0109234	0.00569815	0.00632153	0.00257744	0.00134701	0	0	0.00773995	0.00683934	0.00906024	0.0144771	0.00750743	0.00582187	0.00610503	0.0100238	0.0072284	0.00759598	0.00935697	0.0108013	0.0116895	0.00466992
0	0.00214032	0.00304396	0.00144454	0.00312375	0	0	0.00682651	0.00631705	0.00570532	0.012292	0.0147833	0.00824065	0.00370416	0.00137603	0	0	0.00023236	0	0.00595758	0.00276003	0	0.00196048	0.0135737	0.0121625	0.0115988	0.00848838	0.00670121	0.00581869	0.00588728	0.00325183	0.00488381	0.000197856	0.00496723	0.00178209	0.000771104	0.00734936	0.00472044	0.0109095	0.00703877	0.0119586	0.0091167	0.00962997	0.00949266	0.00750611	0.0103261	0.0116713	0.0106915	0.00911253	0.0114321
0.000320331	0.00741463	0.00514796	0.00254913	0.00164641	0.000604737	0.0027973	0.00434174	0.00644	0.00685623	0.0115244	0.0125276	0.0067786	0.00676201	0.00752263	0	9.55259e-05	0	0.000709989	0.0151951	0.0066295	0	0.00604433	0.00964413	0.0081202	0	0.0070012	0.0122862	0.0130352	0.00487593	0.00635065	0.00889796	0.00277736	0.00704105	0.00868296	0.00693463	0.0142862	0.00589634	0.00941576	0.00876278	0.0135042	0.00482271	0.0116335	0.00567998	0.00508289	0.00848023	0.0102764	0.0108633	0.0160531	0.0212209
0.0060958	0.00433734	0.00190152	0	0.00247029	0.0067878	0.00311318	0.00189535	0.00653345	0.00886297	0.00730014	0.00783509	0.00342661	0.00515388	0.00995951	0.00958274	0.00482952	0	0.00349	0.0110868	0.01496	0.00713429	0.0124399	0.00985881	0.0080228	0	0.00454814	0.00329984	0.00592715	0.000798373	0.00768344	0.0137942	0.00761258	0.00734887	0.0143646	0.00784314	0.013043	0.00469306	0.0053581	0.00290317	0.0104677	0.00905933	0.0155039	0.00768566	0.00400416	0.0068675	0.00643372	0.0117013	0.0135342	0.0199687
0.00779634	0.00203824	0.000857963	0	0	0.00269074	0.0035683	0.00355241	0.00805634	0.00437704	0.0067803	0.00539873	0.00132206	0.0015006	0.00093296	0.00696154	0.00646544	0	0.00513624	0.00277321	0.00773408	0.00566659	0.0133692	0.0118956	0.0101769	0.00768836	0.00556282	0.00459467	0.00198662	0.00450985	0	0	0.000392214	0.00962283	0.0114834	0.0138418	0.00806655	0.00149622	0.00579204	0.00606496	0.0115449	0.012216	0.00693695	0.000688453	0.00134461	0.00226739	0.00492804	0.0119039	0.0136396	0.0175995
0.000850408	0.000171559	0	0	0	0	0	0.00236968	0.00486546	0.0029999	0.00643687	0.00229144	0.00676579	0.00740776	0.000990874	0.00815383	0.0034571	0.0052162	0.00351122	0.00431021	0.00371374	0	0.00148817	0.00554697	0.00346304	0	0	0.00574673	0.00834763	0.0110018	0.0029868	0.00102924	0.00251788	0.00744526	0.0145534	0.00582147	0.00711956	0.0112866	0.00493877	0.00323189	0.00818648	0.00372874	0.000917408	0.00254749	0.00195563	0.00402045	0.00494608	0.00334434	0.0109946	0.0174945
0.00160665	0	0.00469593	0	0.00622551	0.00337789	0.00163031	0	0.00324485	0.0029512	0	0.00193388	0.00276843	0	0	0.00383876	0.00792287	0.00852149	0.00612909	0.00980288	0.00981132	0.00730131	0.0110285	0.00586369	0	0.00510016	0.00527923	0.00727638	0.00648938	0.0006492	0.00663933	0.00636839	0.00577239	0.0079506	0.00598692	0.00309697	0.00342874	0.0138249	0.0122166	0.00747539	0.00154965	0.00592198	5.14182e-05	0.00885289	0.016916	0.0106621	0.0066322	0.0112659	0.00977474	0.0129521
0.00422318	0.00269333	0.00602142	0.00173289	0.00406204	0.00617916	0	0.00366222	0.00332238	0.00643559	0.000840752	0	0.00595569	0.00282151	0	0.00711651	0.010452	0.00523871	0.00339424	0.00715772	0.00281443	0.00175133	0.00716858	0.0012655	0	0.00357544	0.00639539	0.00949769	0.00424853	0	0.00608204	0.0062861	0.00344114	0.00367915	0.00712556	0.0111788	0.0113738	0.0101063	0.018286	0.0174114	0.00823944	0.010444	0.00192079	0.00402294	0.00905061	0.0137574	0.0114382	0.0120313	0.0109784	0.00439782
0.0015996	0	0.00270377	0	0.00348652	0	0	0.00982486	0.00429069	0.00915974	0.00366642	0.00250928	0.00224713	0.00357976	0.00820816	0.00408237	0.00709791	7.01369e-06	0.00288839	0.0028677	0.00200652	0.00681856	0.00518669	0.00530237	0.00294968	0.00553481	0.00830554	0.00858671	0.00815627	0.00637015	0.00533922	0.00787403	0.00517907	0.000738381	0.00411724	0.0108465	0.00720365	0.0112959	0.00289147	0.00847871	0.00942384	0.0114279	0.00112037	0	0.0117333	0.00457242	0.00533395	0.0141409	0.0189003	0.0173766
0.00152884	0.00202204	0	0	0.000580757	0.000176273	0.00706637	0.00395478	0	0	5.56613e-05	0.00411586	0	0	0.00187795	0.00221514	0.00231143	0.00132127	0.00386777	0.00525596	0.0074221	0.00363701	0.00176374	0.0016595	0.00147092	0.00690125	0.00397707	0.00854295	0.00545911	0.00425474	0.00298362	0.00042503	0.00107749	0.00325605	0.00295082	0.00568502	0.00490253	0.00545109	0.000142573	0.00272421	0.0107361	0.0122112	0.00535761	0.00717827	0.0116058	0.00237577	0.001416	0.00154159	0.00540474	0.0100586
0.00125588	0.00548319	0	0.00183851	0.00717964	0.00533119	0.00636016	0	0.000399873	0.00196791	0.00270009	0.0018583	0	0.00186916	0.00536459	0.00592278	0.000768718	0.00360896	0.00367808	0.00822474	0.00294786	0.00263141	0.00475973	0.0048726	0	0.00452438	0.0011912	0.00411273	0.0041993	0.000410717	0.00773077	0.00767535	0.0105804	0.00487609	0	0.00190687	0.00442517	0.00209802	0.00138601	0.00740859	0.00827631	0.0100614	0.00281086	0.011224	0.00706114	0.0058924	0.00716265	0.0053962	0.008413	0.00326381
0	0.00422957	0	0.00569503	0.00584012	0.00541712	0.00616327	0.000276008	0.00445542	0.00902533	0.00169919	0.00479505	0	0	0.00726298	0.00766411	0	0.00058202	0	0.00748896	0.00764043	0.0123418	0.00798758	0.00723927	0.0121162	0.00361172	0	0.00282106	0.00745259	0.00465645	0.00610478	0.0102011	0.00353483	0.000746	0	0.00394654	0.00567292	0.00888827	0.00949035	0.00958372	0.00487781	0.00664049	0.0117475	0.00501051	0.00375043	0.00822575	0	0.00229537	0.004658	0.0118464
0	0.00165406	0	0.00302952	0.00339672	0	0	0.00481624	0.00516194	0.00253012	0.000151688	0.00679512	0.00585219	0.00422283	0.00212622	0.0064337	0.00705454	0.00630861	0.00661334	0.00362389	0.000188031	0.00831424	0.00706305	0.0101647	0.012626	0.004241	0.00469258	0.00414247	0.00544972	0.00131342	0.00388359	0.00328617	0.00122567	0.00435881	0.00900064	0.00885324	0.00979264	0.0136964	0.00912201	0.00428244	0.00877333	0.0106241	0.00998246	0.00530284	0.00786616	0.00843407	0.00308912	0.00182517	0.00815176	0.0156142
0.00541686	0.00575386	0.00567496	0.0027359	0.00163515	0	0.0030623	0.0048248	0.00611406	0.00176805	0.00169471	0.00668453	0.00457371	0.00898617	0.00429102	0.00431074	0.0034152	0.00336345	0.0020994	0.00164472	0.00177148	0.000460005	0	0.00388351	0.00484241	0.0091604	0.00588816	0	0	0	0.00317579	0.00505235	0.0108363	0.00811417	0.00541228	0.00390786	0.0128708	0.0109143	0.00578756	0	0.00785499	0.010791	0.00943674	0.0135999	0.00629786	0.00630668	0.00962404	0.00763178	0.01475	0.0122332
0.00451037	0.00358787	0.00359406	0	0	0.00484185	0.00414807	0.000569785	0	0.0051836	0.00859813	0.00804217	0.00410928	0.00536792	0.00515315	0.00297509	0.00569148	0.00306556	0.00612398	0.00580846	0.00714451	0.00341095	0	0.00125909	0.00374427	0.00982092	0.00572206	0.00361729	0	0.00721691	0.00940754	0.00600769	0.00871448	0.00609728	0.00526851	0.00381067	0.0186194	0.00998645	0.00394406	0.00517739	0.00739225	0.00950167	0.00971405	0.0122337	0.010784	0.00737062	0.0108966	0.0104187	0.017915	0.00941837
0	0.00125994	0	0	0.00232334	0	0	0.000610534	0.00249356	0.00250768	0.000986922	0.00643059	0	0.00228947	0.0062084	0.0104534	0.0094829	0.00252071	0.00361932	0.0127603	0.00889052	0.00688848	0.00530932	0.00346729	0.00387324	0.00203814	0.00536768	0.00559344	0.00724959	0.00939927	0.00670738	0.00191756	0.0056154	0.0068659	0.00412169	0	0.00987328	0.00838726	0.00272962	0.0102703	0.00472849	0.00600747	0.00623949	0.00474781	0.0103703	0.00606627	0.0151258	0.0113426	0.0107724	0.0101413
0	0.00166851	0.0006558	0.000542295	0.00226077	0.00165214	0.000915726	0.00263996	0.000620505	0.00699466	0.00406876	0	0.000867043	0	0.00459936	0.0117355	0.0099589	0.00336853	0.00467101	0.00244778	0.00881886	0.000445943	0.00418784	0	0.000963238	0.00261891	0	0	0.0107378	0.00538862	0.000972272	0.00477107	0.00502269	0.00748104	0.00274945	0	0.00792315	0.00705948	0.00633338	0.0103814	0.0111138	0.00823889	0.0031292	0	0.00215661	0.00435279	0.0102168	0.00474907	0.00515049	0.00992702
0.00168071	0	0.00454863	0.00104924	0.0011643	0.00159305	0.00441199	0.00503477	0.000140105	0.00413708	0.00560873	0	0.000969554	0.00206688	0.00365595	0.00133663	0.00479712	0.00641145	0.00996162	0.00275018	0.00170333	0.00715431	0.00779181	0.00390157	0.00796059	0.00403741	0	0.00175223	0.0115348	0.00612005	0.0096618	0.00302682	0.00621677	0.013197	0.00769125	0.0109347	0.0151707	0.00616944	0	0.00764749	0.0147908	0.00293447	0.000828069	0.000402312	0.00376712	0.00510383	0.0130896	0.00766908	0.00304966	0.00789938
0.00129274	0	0.00266754	0.00140207	0	0.00674333	0.00703737	0.00128279	0.00402325	0.00702798	0.00266195	0.00178726	0.00448264	0	0.00330931	0.00400141	0.00522505	0.00303586	0.00245965	0.00410985	0.00197504	0.00731	0.00298836	0.000679367	0.00252983	0.00572709	0.00501458	0.00598606	0.0139483	0.00855045	0.00466459	0.0038405	0.00738104	0.0138076	0.00828514	0.00518131	0.0136074	0.00865882	0.00588604	0.0110362	0.0117944	0.00550832	0.00629126	0.00930709	0.00418657	0.00826532	0.00917874	0.0125855	0	0
0.00218863	0.00147218	0.00319702	0.00344067	0.00209695	0.00579033	0.000768048	0	2.54937e-05	0	0.00233343	0.00363039	0.00182081	0	0.00213295	0.00346112	0.00435944	0.0046232	0.00705143	0.00586202	0.0107929	0.00178186	0.0039187	0.00845615	0.00136025	0.00304406	0.00781918	0.00202409	0.00825947	0.00171604	0.00354864	0.00556311	0.00650342	0.00721186	0.00343212	0.00834653	0.0150339	0.00861544	0.00523063	0.0114682	0.0126822	0.0078602	0.00964632	0.00906875	0.0104532	0.0167671	0.00779066	0.00973536	0.00636105	0.00428916
0.00248622	0.0036864	0.00334016	0.00414033	0.00548062	0.00150987	0.00239902	0	0.00209208	0	0	0.00290842	0.00435542	0.0045917	0.00512219	0.00286846	0.00771864	0.00580089	0.00360479	0.00239698	0.0116151	0	0	0.00632067	0.00757794	0.00571211	0.00788122	0.00535752	0.00791517	0.00518469	0.000814851	0.00142204	0.00165224	0.00542798	0.0100987	0.00378101	0.00595859	0.000478735	0.000690124	0.00370171	0.00747681	0.0103201	0.00882953	0.0108891	0.0068907	0.010444	0.0120654	0.00815012	0.00668736	0.00862638
0.00558849	0	0	0.00216281	0.00577235	0	0.00149885	0.00174486	0.00250557	0.00213692	0.00673346	0.00273055	0.00465193	0.00128643	0.00358664	0	0	0.00631766	0.000959537	0.00482027	0.0040743	0	0	0.00474932	0.00882405	0.0109915	0.0155772	0.00842073	0.0121692	0.00549919	0.00759171	0.00921079	0.000695624	0.010916	0.0107774	0.00711535	0.00586372	0.0107533	0.011486	0.0059148	0.00546661	0.00553065	0.011177	0.0118238	0.00138762	0.00254767	0.00917791	0.0146583	0.0144962	0.0139584
0.0081442	0	0	0.000372191	0.00398179	0	0.000640684	0.00382379	0.000525287	0.00315596	0	0.00267429	0.00838661	0.00172557	0	0	0.00844916	0.00906048	0.00292339	0.00478399	0.00837851	0.00197447	0.0059454	0.00629279	0.00520681	0.00795726	0.0104595	0.00539809	0.012061	0.00907683	0.00470835	0.0102885	0.00584769	0.00132132	0	0.00681153	0.0121005	0.0129424	0.00909554	0.00795259	0.0040633	0.00713869	0.0130144	0.00404895	0.00861661	0.0049073	0.00635483	0.014891	0.0110718	0.0120603
0.00323586	0.00199395	0	0.00169349	0.00192628	0.00023314	0.00343675	0.00307244	0.00426589	0.00579941	0.00295791	0	0.00676559	0.0056785	0.000649113	0.000319428	0	0.00146628	0.00444377	0.00203069	0.00531097	0.00495304	0.011439	0.00356138	0.00613446	0.0136221	0.0122208	0.00486564	0.00201727	0.0073487	0.00448785	0.0112051	0.00475834	0.00910091	0.000109402	0.0104517	0.00832002	0.00161704	0.00811457	0.0132028	0.0124243	0.00675864	0.00863015	0.00643559	0.0100267	0.00807272	0.00719435	0.01714	0.0130461	0.0123061
0.00593859	0.0022158	0.00169223	0.00361593	0	0	0.00506797	0.00177157	0.00230558	0.00444137	0.00750272	0.00182827	0.00484588	0.00674373	0.0024299	0.00504541	0.00246132	0.000833424	0.00198613	0.00538104	0.00712456	0.00605455	0.00954493	0.00280539	0.00305797	0.00311826	0.00894292	0.0085772	0.00881302	0.00696902	1.56106e-05	0.0105265	0.00803638	0.00935897	0.00578423	0.00891683	0.00812192	0.00540968	0.000297439	0.00672006	0.00925802	0.0093438	0.0116098	0.00781197	0.00295134	0.00595448	0.0126529	0.0115685	0.00998078	0.0119055
0.00367698	0.00227886	0	0.00366289	0.000845542	0.00360607	0.00113898	0.000384478	0.00124067	0.00796207	0.00358836	0.00540051	0	0.00292432	0.000125938	0.00554371	0	0	0.00867681	0.00292973	0.00537123	0.0100198	0.00964129	6.45318e-05	0.00653907	0.000732509	0.0024907	0.00438358	0.0110409	0.00325527	0	0.00127224	0.0117663	0.00660815	0.00531635	0.00412255	0.00598789	0.0113198	0.00491214	0.00292871	0.00434725	0.00475523	0.0133627	0.00974826	0.00870235	0.0101399	0.0109321	0.0143111	0.00435038	0.00539597
0	0.00599121	0.00358664	0.00516926	0.00350077	0	0.00141237	0	0.00170653	0.0056868	0.0039114	0.000134983	0	0	0.00283241	0.000948617	0	0	0.00469131	0.00743273	0.00708079	0.00257334	0.00561393	0.00576922	0.00495771	7.60505e-05	0.00685382	0.00764244	0.0111001	0.00236269	0.000761774	0.00616958	0.0103092	0.00533152	0.00765473	0.00265865	0	0.00702651	0.00765092	0.00569709	0.00928565	0	0.00404839	0.00941901	0.0172048	0.00938696	0.0111325	0.0152107	0.00680695	0.00916247
0.0033475	0.00222754	0.00381238	0.00451124	2.31132e-05	0	0.00281567	0.00203093	3.90206e-05	0.00400182	0.00379979	0	0	0	0.00579317	0	0	0.00100965	0.00899178	0.00585659	0.00611462	0	0.00287362	0.00423567	0.0056486	0	0.00331537	0.00753508	0.0108601	0.00946216	0	0.00852989	0.00319322	0	0.00391777	0.00447447	0.00797802	0.00783458	0.0132423	0.00362335	0.00338894	0.00847383	0.0134049	0.00504324	0.0136501	0.00700423	0.00111429	0.00524209	0.00543896	0.014102
0.00205353	0.000550484	0	0.00284821	0.000715501	0.00269714	0.00521933	0	0	0	0	0.00244249	0.00340481	0	0.00277342	0.00156906	0.00152859	0.00257103	0.00481158	0.00443527	0.0057067	0.000543785	0.00427135	0	0.000594039	0.00202716	0.00602354	0.00807569	0.00493472	0.00190741	0.00230593	0.00725225	0.00744666	0.00820463	0.00244658	0.00386632	0.00328276	0.00396338	0.00884827	0.000461693	0.00377407	0.012425	0.00677855	0.0101121	0.0079416	0.00716748	0.00496514	0.00519455	0.00968357	0.0160727
0	5.53587e-05	0	0	0.000612345	0	0.00260086	0.00193091	0	0.00106021	0.00122476	0.0017293	0.00311628	0	0.00467456	0.00416945	0.00163562	0	0	0.00273688	0.0054876	0.000887432	0.00169019	0	0.00135959	0	0.00733487	0.00853911	0.00634028	0	0.00131233	0.00502783	0.00842456	0.00632015	0.00744815	0.00442649	0.00622583	0.00404876	0.00388257	0.00565692	0.00736154	0.0177635	0.0182085	0.0135576	0.00443332	0.0082168	0.00212278	0.00888609	0.0118537	0.0127408
0	0.00137166	0	0.00111028	0.00205256	0.00300087	0.00203451	0.00151426	0.000174143	0	0.00174825	0	0.000353048	0.00342154	0.00510873	0.00304472	0.00316111	0.0084271	0	0.00324277	0.00405234	0	0.0014427	0.00718754	0.00250927	0	0.00224195	0.00925	0.00464958	0.00669436	0	0.00154613	0.00568897	0.00497527	0.00865139	0.00740769	0.00433806	0.00782027	0.00594993	0.0106372	0.00436408	0.0103183	0.00791829	0.0105861	0.00797335	0.00445015	0.00109535	0.0124282	0.00537389	0.00758058
0	0	0.00204833	0.00244053	0.000837196	0	0	0.0044036	0.000466262	0	0	0.0013592	0	0.000577125	0.00177829	0.00173417	0	0.00704695	0.000944171	0.00308581	0.00166256	0	0.00347733	0.0023727	0.00443973	0.00123584	0.00498799	0.00343379	0.00523143	0.00300529	0.00317954	0.00741861	0.006118	0.00562063	0.00867926	0.00327549	0.00254788	0.00304296	0	0.0113665	0.00746444	0.00823548	0.00305995	0.00854025	0.00935407	0.00428052	0.00138253	0.00581431	0.0039184	0.00750285
0	0.00378871	0.00457246	0	0	0.00127097	0.00106051	0.00342425	0.0013876	0	0	0	0	0	0.00245742	0.00148811	0.00418511	0.0074439	0	0.0033357	0.000817592	0	0	0	0.00253378	0.00188506	0.00679576	0.0102351	0.00637879	0.00763444	0.00493684	0.00867705	0.00611935	0.00815606	0.00791624	0.00305682	0.00105289	0.00169525	0.00374601	0.00551274	0.00892954	0.00766905	0.00601744	0.00420356	0.00674004	0.012136	0.0111201	0.0116613	0.0143198	0.0160812
0.00135645	0.000121375	0	0	0	0.000391754	0.00400497	0.00197459	0.0067391	0	0	0	0.00137643	0	0.00416625	0.00321883	0	0.0043541	0	0	0	0.00729801	0.00120461	0.00421018	0.0078054	0.00394624	0	0.0040715	6.06844e-05	0.00462425	0.00817686	0.00383351	0.00451602	0.00468428	0.00567983	0.000730407	0.00840449	0.00136575	0.00621412	0.00885518	0.0105984	0.0109679	0.00722784	0.00397177	0.00378128	0.0176867	0.0135004	0.013148	0.012013	0.0124828
0	0.000669799	0	0	0	0.000752147	0.000199707	0	0.000866292	0	0	0	0	0.00237896	0.00731089	0.00536197	0.000560263	0.00480167	0	0.00411099	0	0.00659994	0	0.00613413	0.00131928	0.00377945	0.00324124	0.00889502	0.00623917	0.0067441	0.014252	0.00607827	5.90198e-05	0.00620559	0.0015844	0	0.0122723	0.0126374	0.00871371	0.0103205	0.00773736	0.0141027	0.0081635	0.0104223	0.0102282	0.0173993	0.0148904	0.00914217	0.0129753	0.00463151
0.00297827	0	0	0	0	0	0.000856188	0.00402609	0	0	0	0.00239013	0.00158078	0.000207	0.00376544	0.00673022	0.00129254	0.0023604	0	0.00258723	0.00511949	0.00917798	0	0.00395804	0.00287026	0.00476397	0.000927669	0.0111602	0.00425768	0.00635551	0.00601255	0.00459827	0.00531857	0.00283223	0.000948972	0.00865205	0.00773392	0.00957151	0.00898525	0.00895641	0.0123751	0.00668089	0.0145322	0.0131914	0.0061133	0.0105851	0.0119623	0.0128073	0.0116311	0.00367871
0.00463737	0.00262459	0	0.00526468	0.00448204	0.0021409	0.00313964	0.000655352	0.00764242	0.00666181	0.00192377	0.00482264	0.00475086	0	0.0039004	0.00176559	0.00285218	0.000513024	0.00421516	0.000658175	0.000830619	0	0	0.00529085	0.00527269	0.00177001	0	0	0.00600835	0.00763037	0.00614232	0.00613005	0.0101119	0.0111852	0.00711744	0.0045105	0.00274434	0.00786851	0.00354208	0.00625346	0.0111136	0.00991134	0.00685785	0.00965311	0.00834676	0.00269518	0.00451595	0.0110792	0.0151801	0.0117128
0	0	0.00257249	0.004518	0.00242982	0.00313558	0.00493334	0.00180609	0.000984815	0.00360522	0	2.71584e-05	0	0	0.000852056	0.000391934	0.00126109	0.00758968	0.0075754	0.00596785	0	0	7.63648e-05	0.00746085	0.00514097	0.00159888	0	0	0.000404448	0.00504051	0.00727435	0.00712585	0.0116037	0.0110977	0.00600806	0.00875677	0.0105966	0.00472738	0.00730323	0.00546273	0.00789828	0.0115168	0.00847352	0.00921082	0.00683634	0.00611607	0.00987377	0.00295252	0.0126059	0.00898523
0	0.00518593	0.00157652	0	0.00189064	0.00147145	0	0.00291249	0	0.00387758	0.00392472	0.00434087	0.00183714	0	0.0111502	0.00731227	0.00517459	0.00709094	0.00560345	0.000708179	0.0019255	0.00198803	0.00210539	0.00494141	0.0048653	0.00171777	0	0.00509381	0.00425461	0.0036144	0.00856156	0.00668894	0.00721626	0.00247012	0.00454492	0.00466257	0.00968195	0.0106988	0.012297	0.00633192	0.00419653	0.00896864	0.0100673	0.00995503	0.00965264	0.00957825	0.0124197	0.0100252	0.00813632	0.0103892
0	0.00470861	0.00295372	0.00382962	0.00449882	0.0034351	0.00116508	0.00337888	0	0.0027079	0.006741	0.0058186	0.00278757	0.000753841	0.00274233	0.00524047	0.00290104	0.00461345	0.002226	0.000128732	0.00547493	0	0.00196745	0.00308794	0.00113587	0	0.00356101	0.00247549	0.00639877	0.00517334	0.00920744	0.00445526	0.00364782	0.00851671	0.002791	0.00595796	0.00562851	0.0113896	0.00832639	0.00450685	0.0126374	0.011221	0.00500698	0.00733238	0.00780892	0.00723926	0.0059944	0.00912332	0.0052863	0.0160874
0.00678437	0.0023303	0	0.00898722	0.0051655	0.00273701	0.00536084	0.00441901	0.00056159	0.00277315	0.00568929	0.00440669	0.00317787	0.000920918	0	0.00297586	0.00767378	0.00659701	0.00506745	0.00269627	0	0.00386848	0.00582566	0.000270373	0.00223745	0	0	0	0	0.0042358	0.0037039	0.00766054	0.00709316	0.00730795	0.0086399	0.0126585	0.00884908	0.00494491	0.00163063	0.00666848	0.00243282	0.0127222	0.0120173	0.00542106	0.00302189	0.00625405	0.0134086	0.0161968	0.0119255	0.0136746
0.00591979	0.00239758	0.000541719	0.000841916	0.00160335	0.00198099	0	0.00227475	0.00107997	0	0	0.00267393	0.00709185	0.00477796	0.0010824	0	0.00138333	0.00979545	0	0.00214319	0	0	0.0076307	0	0.00533568	0.00227706	0.00235134	0	0.00385132	0.00381899	0.000150564	0.00733267	0.0057152	0.00236	0.00895614	0.00896917	0.00573581	0.0168643	0.0089585	0.00517111	0.00573178	0.00839812	0.0119582	0.0102237	0.00690869	0.010435	0.0142445	0.0105536	0.00591058	0.00303083
0.00588181	0.00866414	0.00735602	0.00328589	0.00202494	0.000812366	8.36986e-06	0	0.000545444	7.92751e-05	0.00367214	0.00240888	0.00852432	0.00339048	0.00219343	0	0.00230998	0.00652735	0.00345554	0	0.003401	0.001269	0.00261524	0.00292733	0.00133123	0.00378915	0	0	0.00652121	0.000327402	0.000141217	0.00247252	0.00612961	0.00342407	0.00722124	0.00483539	0.00282419	0.00389913	0.00106296	0.0039209	0.0113319	0.00283489	0.00505642	0.00477256	0.010814	0.008606	0.00658369	0.00821377	0.01071	0.0117871
0.00615212	0.00704718	0.00729148	0.00266815	0.00167139	0.00577243	0.0042669	0.00154848	0.00622396	0.00176088	0	0.00111605	0.00213447	0	0.00135499	0	0.00495275	0.00131315	0	0	0.00373038	0	0.00043106	0.00804083	0	0.00323652	0	0.00119734	0.00781182	0	0.0014225	0.00751622	0.00173311	0	0.00182683	0.00303417	0.00979759	0.00660305	0.00021395	0	0.00374825	0.00905243	0.0150997	0.0101899	0.00608803	0.00899953	0.0132081	0.0119329	0.0175752	0.00950272
0.00680938	0.00563595	0.00667554	0.00282729	0.000913043	0.00499487	0.00166582	0.00435686	0.00586417	0	0	0	0	0.00662687	0.00551109	7.02533e-05	0.00268825	0.00403182	0.0017037	0.00484229	0.00236636	0	0.00621972	0.00309948	0.000229764	7.59399e-05	0	0	0.00457303	0.00600947	0.0017497	0.00639737	0.00284973	0.00681203	0.00105965	0.00257604	0.00760877	0.00376892	0.00872452	0.010802	0.00697374	0.0126045	0.00480172	0.00881408	0.0112862	0.0113945	0.0143095	0.00560425	0.0162717	0.00691021
0.00783142	0.00620291	0.0140995	0.00349799	0.00170154	0.00401092	0.000341686	0	0.00828155	0.000979094	0.0043423	0.0051035	0.00340743	0.00265376	0.00800856	0.0012845	0.00216803	0.00677117	0.00444528	0.0043197	0.00204178	0	0.0043233	0.00496456	0.00400904	0	0	0	0.00601668	0.0045358	0.00823782	0.00120473	0	0.00505848	0	0.00285657	0	0.00503346	0.00366161	0.0126518	0.0147709	0.0086856	0.00187642	0.00395757	0.0123796	0.00924627	0.0116081	0.0139936	0.0165669	0.00715642
0.0116097	0.00949627	0.00865302	0	0	0.00257775	0	0	0.00256964	0.00457032	0.000507587	0.0104965	0.00586692	0	0.000215137	0.00259043	0.00304693	0	5.88859e-05	0.00203567	0.00731686	0.00379793	0.00457475	0.00190754	0.00463395	0.00115148	0.00485266	0.00509715	0.00149378	0.00209283	0.000481197	0.0021112	0.000206563	0.00082758	0.00280077	0.00418891	0	0.00536888	0.00473774	0.00647159	0.00746645	0.00661999	0.00932853	0.0149645	0.0123276	0.00770267	0.00435238	0.0125504	0.00945996	0.0100322
0.00303059	0.01019	0.00587194	0.00266726	0.00584758	0.00325412	0	0.00188713	0	0	0.00232998	0.000721129	0.000785481	0.00339329	0	0.0040303	0.00615016	0.0047228	0.00505614	0.00397398	0.00617405	0.00918421	0.00684708	0.00376494	0.0018135	0.0032169	0.00601914	0.0022667	0	0	0.000495498	0.00421676	0.00975669	0	0.00479914	0.00421036	0.00476601	0.00136272	0.00543047	0.0105335	0.00678232	0.00667607	0.010849	0.00992049	0.00381907	0.0100161	0.0096751	0.0104635	0.00460784	0.00478217
0	0.00283359	0.00644928	0.00284524	0.00871875	0.00603367	0.00505393	0.00447709	0.00703856	0.00558747	0.00400353	0.00534345	0.00625797	0.00748691	0.00550878	0.00563457	0.00681505	0.00511055	0.00605726	0.00382894	0.000406596	0.00468406	0.00204203	0.00162278	0.00345181	0.00217194	0.00637706	0.00156765	0.00309523	0.00139675	0.000424651	0.00408976	0.00572032	0.00115069	0.00724795	0.000692691	0.00652617	0.00256773	0	0.00711923	0.00767816	0.0101208	0.0116201	0.00552469	0.00902352	0.00204642	0.00697637	0.0110859	0.00548547	0.00471281
0.000894237	0.00501607	0.00404017	0.0020655	0.00748903	0.00551096	0.00907144	0.0020376	0.00823291	0.00374846	0.00667817	0.0100775	0	0.0064976	0.00605544	0.00203649	0.00738292	0.00609452	0.00021548	0.0017243	0	0.00419965	0.00449195	0.00759313	0.00531806	0.00110749	0.00195837	0	0.00453547	0.00398683	0	0.00518643	0.00489481	0	0	0.00328054	0.00337535	0.00662599	0.00463775	0.0107807	0.0120085	0.00376382	0.000748503	0.00185217	0.00540503	0	0.0026229	0.0123422	0.00904662	0.0108634
0	0.00392406	0	0.00444986	0.00592489	0.00552324	0.00850597	0	0	0	0.00260881	0.00259867	0	0	0.00706094	0.00382865	0.00772551	0.00415883	0.00130609	0.00899388	0.00299551	0.00298735	0.00180188	5.07081e-05	0.00323338	0.00417493	0.00259462	0.00170067	0.00777097	0.00434008	0.00315143	0.0074874	0.00427849	0.00260082	0.00260297	0.00444336	0.00295832	0	0.00423867	0	0.00312865	0.00190118	0.00469315	0.00318223	0.00404633	0.0067751	0.00983373	0.00978811	0.0139366	0.0139962
0.00070631	0.00433821	0.00379105	0.0051295	0.00879847	0.00145637	0.00605962	0.00575231	0.00458356	0.00588483	0.00387931	0.0049859	0	0.00472277	0.00372446	0.00191319	0.00294135	0	0.00198556	0.00551786	0.00618348	0.00765874	0.00449263	0.00602157	0.00461248	0.0019584	0.00458645	0.00223481	0.00827395	0.00539382	0.00570213	0.00335588	0	0	0.0117094	0.0045823	0.00421897	0.00112184	0.00438179	0.00181339	0.00242755	0.0038825	0.00729588	0.00631901	0.00876568	0.00995987	0.0111196	0.00608395	0.00672258	0.0106321
0.00297831	0.00315095	0.00281884	0.00942733	0.00675074	0.00299104	0.00114928	0.00495025	0.00572114	0.00566682	0.00578472	0.00401153	0.00299721	0.0058384	0.00173602	0.00407498	0.00383305	0.00369076	0.00663001	0.00773316	0.000500952	0.00532356	0.0086833	0.00690213	0.00383095	0.00339389	0.00103416	0	0.00406864	0.00550442	0.00345071	0.00204038	0	0	0.000954193	0	0.000858644	0.00178841	0.00185052	0.00352833	0.00201264	0.00159255	0.00540533	0	0	0.000906669	0.00702557	0.0122548	0.00872905	0.00954154
0.00259403	0.00409383	0.00327835	0.00407693	0.00568111	0.00186045	0	0.00177877	0.00408478	0.00514458	0.00486919	0.00318246	0.00472744	0.00777485	0.00117538	0.00493935	0.00425455	0.0104462	0.00203919	0.00253687	0.00284309	0.00302392	0.00370032	0	0.000703598	0	0	0.00297589	0	0.00193683	0.00516114	0.00226804	0.000657209	4.32462e-06	0.00260719	0.00451326	0.00338095	0.00321673	0.00375549	0	0	0.00389089	0.00402645	0.000869238	0.00339442	0.00657111	0.00812581	0.00999575	0.0129913	0.00557538
0.00202768	0.00472695	0.00511914	0.00447365	0.00251641	0.00162271	0.00473723	0.00420876	0	0.00169949	0	0.00110668	0.00313994	0.00647857	0.00419342	0.00670739	0.0100964	0.00721941	0.00105653	0.00558042	0.00504977	0.0028555	0.00645233	0.00289043	0.00147283	0.00102059	0.000551474	0.00408896	0.0021107	0.000829559	0.00957036	0.00846528	0.00169271	0.00379874	0	0.00514859	0.00459499	0.00367074	0.00029071	0.00512551	0.00143594	0.000908561	0.003901	0	0.00736402	0.00312344	0	0.00654172	0.0112024	0.0116419
0.0024571	0.00516336	0.00320439	0.00576155	0.000180854	0.00551922	0.00584388	0.00258636	0.00342426	0.0005905	0.000606518	0.00116139	0.00499161	0.00592662	0.00325027	0.00442545	0.00825893	0.0102019	0.00479562	0.00862388	0.0045444	0.00342067	0.0074695	0.00496342	0.00574174	0.00449778	0.00278963	0.00223297	0.000650894	0	0.00179804	0.00587602	0.00548235	0.00651984	0	0.00351197	0.00632304	0	0	0.00387186	0.00100797	0	0.000679175	0.0027553	0.00181826	0.00304991	0.00576611	0.0105635	0.00265833	0.00400252
0.0113751	0.00480869	0.00113979	0.00181752	0.000654368	0.00737545	0.00602578	0.00487951	0.00660617	0	0	0	0.00517103	0.00820154	0.00746665	0.00770586	0.00646721	0.00924742	0.0108553	0.00820904	0.00308537	0.00359104	0.00470842	0.00532856	0.00362154	0.00262582	0.0072856	0.006516	0.00716215	0.00332277	0.0072008	0.00676039	0.00174759	0.00646537	0.00151769	0.00109199	0.0113783	0.00316967	0.000535904	0	0.00356752	0.00437854	0.00282774	0.00693289	0.00676089	0.00300578	0.0103155	0.00570148	0.00328093	0.00119695
0.00307261	0.00359012	0.00370552	0.00683902	0.00948837	0.00184952	0.00139212	0.00670624	0.0113614	0.007461	0.00234071	0	0.00158379	0.00503057	0.00105896	0.00965577	0.00653205	0.00491982	0.00195779	0.00843605	0.00971359	0.0061685	0.00653083	0.00783423	0.00239205	0.000903078	0.00587725	0.00511521	0.00516782	0.00401841	0.00935499	0	0.00287721	0.00200792	0	0.0039434	0.00391488	0	0	0.00258136	0.00254511	0.0081469	0.00126742	0.00743202	0.00574512	0.00269441	0.00184945	0.00355135	0.00722325	0.00526014
0.00558104	0.0074511	0.000870896	0.0092587	0.0051566	0.00527369	0.00320359	0.00949292	0.00581875	0.00804642	0.00197483	0.000288004	0.00533535	0.00915047	0.00166718	0	0.00433417	0.00279056	0.00708302	0.00564672	0.00344352	0.00263441	0.000639695	0.00298542	0	0.00015628	0.00327927	0.00271943	0.00691645	0.00103042	0.00811328	0	0.00188737	0.00732351	0.000770615	0.003908	0.00374411	0.00397566	0.00275458	0.00531772	0.00426705	0.00536505	0	0.00287075	0.00275171	0.00745119	0.00324591	0.00125995	0.0130573	0.0130322
0.000479218	0.00310575	0.00309158	0.00432566	0.00199235	0	0.00257778	0.00854437	0.00311916	0.0070647	0.00347568	0.00981801	0.00937991	0.00286761	0.00332228	0.0044451	0.00890536	0.00786276	0.0103546	0	0	0.00326706	0.00206929	0.00429877	0.00473861	0.00353205	0.00143003	0	0.00813842	0.00092533	0.00167415	0.00410043	0.0070379	0.00455663	0.00371063	0	0.00547291	0.0022728	0.00442152	0.00249578	0.00374649	0.00738234	0.00613865	0.0034012	0.00249276	0.00972538	0.0118737	0	0.00972785	0.00490949
0.00423103	0.00281955	0.00534782	0.00485357	0.00689524	0.00393424	0	0.000162037	0	0.000515771	0.00895469	0.00282502	0.00507694	1.50867e-05	0.00436659	0.00998523	0.0102187	0.00808501	0.00864064	0.00474917	0.00272491	0.00123389	0.00488315	0.00813198	0.000594941	0.00547008	0.00325337	0.00236045	0.00305726	0.000996625	0.00132723	0.00829768	0.000358909	0.00239911	0.00398873	0	0.000740599	0.000139942	0.00396874	0.00456616	0.00178836	0	0.00114646	0	0.00301229	0.00303812	0.00656431	0.00418779	0.00284738	0.00722751
0.0105868	0.00439489	0.00471346	0.00309605	0.00298159	0.00702036	0.00398922	0	0	0.00384394	0.004451	0	0.00230694	0.00111877	0.00278368	0.00346582	0.00206011	0.0060258	0.00889686	0.00736183	0.00041184	0.00227703	0.00963111	0.00456185	0.00166867	0.00346291	0.00123694	0	0.00184207	0.00335796	0.00255059	0.00302265	0	0.00653836	0.00036211	0.00156866	0	0	0.00231832	0	0.00109744	0	0	0	0.00729347	0.00701314	0.00597917	0.0103666	0.00476042	0.00390337
0.00524831	0.00404547	0.00614616	0.00443796	0.00532058	0.00470062	0.00145925	0.00199095	0.003253	0.0110052	0.0064867	0.00154869	0.0054878	0.00195437	0.00232858	0.00269577	0.00474599	0.00861713	0.00529755	0.00565963	0	0.000488909	0.00954943	0.00662543	0.00767008	0.0097556	0.00591121	0.00325915	0.00556563	0.00854658	0.00356324	0.000983377	0	0.00919959	0.00303287	0.00279548	0	0.000631244	0	0	0.000678523	0	0	0	0.00446497	0.0102528	0.00266046	0.00511042	0.00623438	0.00615561
0	0.00263654	0.00869299	0.00943079	0.0106612	0.00162731	0.000999849	0.00374423	0.0032733	0.00388618	0.00483037	0.00555998	0.00337629	0.00434339	0.00376452	0.00431377	0.00652403	0.00111504	0.00540803	0.00789557	0.00117792	0.00260575	0.00922341	0.00339211	0.00928473	0.0102148	0.00775007	0.0020233	0.0015633	0.00714799	0.0046205	0.00101083	0.000785487	0.000267533	0.00223117	0.00459835	0	0.00118342	0.00322576	0	0	0.00470343	0	0	0.0042114	0.00119569	0.00335639	0.00531458	0.00281092	0.00425916
0	0.00070471	0.00836297	0	0	0	0	0.00341628	0.00340423	0	0.00431342	0.000656219	0	0.00186949	0.00257334	0.0014745	0.00370478	0.00148863	0.00434272	0.00534728	0.00603205	0.000423534	0.0102862	0.00553105	0.0114982	0.0161243	0.00482076	0.00639966	0.00905401	0.00279587	0.00228199	0.00463492	0	0.0017631	0	0.00261152	0.00162988	0.00595499	0.00259775	0.00138772	0	0.00342075	0	0.00225	0.000716939	0	0.000776331	0.00306286	0.00522276	0.00627809
0.00159585	0.00140444	0.00347612	0	0.00461598	0.00234715	0	0.00443241	0.00123295	0.00210839	0.00548084	0.000461314	0.0017502	0.00369205	0.00252141	0.00411932	0.00813307	0.00334799	0.00477257	0	0	0	0.00227894	0	0.0094648	0.00369976	0.00472769	0.00899589	0.0124869	0.00278864	0.00135582	0.001567	0	0.00181078	0.00310333	0.00188489	0.0035493	0.00276416	0	0.00386222	0.00332632	0.00603266	0.00126341	0	0.00108272	0.00165801	0.00164125	0.0050061	0.00777852	0.0117318
0	0.00212734	0.00186823	0	0.00641484	0.00545378	0.000256585	0.00747802	0.000155337	0.000554599	0.00081956	0.00598202	0.0018939	0.00487577	0.00883181	0.00212773	0.00143089	0.00588762	0.0070392	0.00379046	0.000794747	0.00596996	0.0024618	0.00160825	0.00153624	0.000252184	0.00930913	0.0101915	0.0105976	0.00174445	0.00712079	0.00637836	0.00187971	0.00419715	0.00337375	0	0.00618139	0.00254119	0.00476011	0.00342046	0.00476344	0.00606922	0.00269242	0	0.00125093	0.00740817	0.00459504	0.00552695	0.0125108	0.0107243
0.00611602	0.00339903	0.00476341	0.00593951	0.00710767	0.000788211	0.00242089	0.00326879	0.00329753	0.0041855	0.00373394	0.00150165	0.00509942	0	0.00534894	0.0033789	0.000920784	0.00291148	0.0042381	0.00387922	0.00831258	0.0107926	0.00501238	0	0.00501603	0.0024002	0.00937603	0.00726884	0.0124195	0.00688793	0.0114089	0.00821679	0.00807479	0.0056465	0.0054482	0.00171419	0.00768624	0.0110774	0.0091543	0.00538913	0.00425187	0	0	0.00239433	0.00994848	0.00702075	0.00488826	0.0119576	0	0.0108618
0.0055772	0.00188051	0.0042852	0.00382209	0.00438963	0.000711217	0.00504045	0	0	0.00399624	0.00151355	0.00250924	0.0035546	0.00376653	0.00484243	0.00750498	0.00253871	0.00685566	0.00577333	0.00719925	0.00809694	0.0101288	0.00638265	0.0021384	0.00418703	0.00219321	0.00748372	0.0022277	0.0100107	0.00535646	0.00761816	0.0108762	0.00624369	0.00465471	0.00823573	0.00492089	0.00966345	0.007582	0.00823891	9.61836e-05	0	0	0.00138309	0.0110142	0.00514844	0.00574244	0.00351833	0.00308588	0	0.00102459
0.00172428	0.00384509	0.00299574	0.00773092	0.00571718	0	0.00483691	0	0	0	0	0.00255394	0.00145718	0	0.000743201	0.00640955	0.00474756	0.00353429	0.00534179	0.00278993	0.00103804	0.00609562	0.00998912	0.0046817	0.0100329	0.00601821	0.00567513	0.00211468	0.000748608	0.00647802	0.00719489	0.00310255	0.00417156	0.00537879	0.0100287	0.00945963	0.00419578	0.0015614	0.00645106	0	0	0	0.00324554	0.00587215	0.00504218	0.00410954	0	0	0.00384684	0.00268436
0.00309406	0.00383685	0.00273487	0.000617798	0.00597371	0	0.00711683	0.00480789	0.00158165	0	0	0.00283899	0.00209416	0.00757697	0.00279225	0.00375523	0.00127275	0.00240472	0.00452745	0.00714487	0.00447252	0.00821367	0.0103585	0.00365734	0.00152572	0.00875037	0.00716591	0.0016159	0.00502806	0.00547063	0.00166596	0.0112851	0.0038577	0.00523672	0.00632298	0.00152385	0.00176039	0.000381213	0.00364636	0.00413241	0.000236871	0	0	0.000484614	0	0	0.00368003	0.00765289	0.00464923	0.000115246
0.00326687	0.00117201	0.002153	0.00099056	0.00268309	0.000949793	0.00615811	0.00236178	0	0	0	0	8.20689e-06	0.00531003	0.00564515	0.00729037	0.00568814	0.00492206	0.00729244	0.00762642	0.00438882	0.00605009	0.00727868	0.00922961	0.00860099	0.00811658	0.00648189	0.00800194	0.0103179	0.00804137	0.00528513	0.00660091	0.00861889	0.0103649	0.00192179	0	0.00188091	0.00338924	0.00269806	0.00501612	0.000908375	0.00263406	0.00160864	0.00653069	0	0.000883521	0.0021348	0.00327582	0.00480657	0.00199423
0	0.000945876	0	0.0026176	0.00405414	0.00159932	0.00407758	0	0	0.00504508	0.0017753	0	0.0010645	0.0041989	0.00714254	0.00846113	0.00679834	0.0119847	0.0038443	0.0122513	0.00823924	0.0012169	0.00502582	0.0102223	0.0133769	0.0112991	0.00271798	0.00478421	0.00613369	0.00462887	0.00325946	0.00515717	0.00963613	0.0045531	0	0	6.39672e-05	0.00595383	0	0.00312369	0.00394548	0.00818156	0.0103798	0.00607078	0.000923851	0.00369005	0.00427168	0.00176768	0.00128744	0.00210113
0	0.000175546	0.00177594	0	0.000912391	0	0.000296082	0	0	0	0.000104111	0.00384273	0	0.000889505	0.00197428	0.000286455	0.00112677	0.00228928	0.00438332	0.0043414	0.0107239	0.00149531	0.00234228	0.00674316	0.0106644	0.00852769	0.00718296	0.00932714	0	0.00265295	0.010183	0.00339975	0.00751586	0.00373551	0.00561008	0.0071497	0.00150347	0.00652384	0	0.000506016	0.00573414	0.000769003	0.000158864	0.00562231	0.00417475	0	0	0	0	0.00168281
0.00106294	0.00430457	0.00388186	0	0.0014111	0	0.000193782	0.00474726	0.000777018	0	0	0.00113898	0	0.000104454	0.00393623	0.00171161	0.00023548	0.000485813	0.00414287	0.00199761	0.00670619	0.00303861	0.0051331	0.00666899	0.00641597	0.00379611	0.00734778	0.00541124	0.00216839	0.00499429	0.00223694	0	0.00592083	0.00610382	0.00315147	0.00593649	0.00679008	0.000702143	0.00230551	0.000270455	0.010411	0.00735303	0.000525858	0	0.00311933	0	0.00346451	0.0036553	0.00155528	0.00286881
0.00759091	0.00983782	0.00319404	0	0.00320694	0	0	0.00288749	0	0	0	0.00019331	0	0	0.000126252	0.00300477	0.00486531	0.00507452	0.00924178	0	0.00500969	0.00811905	0.00414962	0.00587148	0.00296805	0.00515242	0.00697441	4.66279e-05	0.00409521	0.0105042	0.00445326	0.00110508	0.00478009	0	0	0.00317903	0.00774368	0.00430443	0.00579572	0.00281575	0.00898197	0.00497106	1.93182e-05	0	0.00179885	0.00211049	0.00522183	0.00184298	0	0.00382639
0.00271954	0.00821916	0.00230962	0.00520665	0.00954506	0.00127763	0.000933618	0	0	0	0	0	0	0	0	0.00141717	0.00442823	0.00609322	0.00362739	0	0.00243461	0.0075547	0.00335777	0.00397329	0.00651725	0.00605139	0.00554923	0	0.00128011	0.00380801	0.0105918	0.00463855	0.00678737	0.00495488	0.00148992	0.00283539	0.0075225	0.00122879	0.00375838	0.006134	0.00955429	0.000100607	0.0009242	0.00249048	0.00525514	0.00394963	0.00545318	0.00473788	0	0.0024278
0	0.000240607	0.00649242	0.00573011	0	0.00561682	0.00178738	0	0	0.000184387	0	0.00316483	0	0.00112	0	0.00193712	0.00193743	0.0109522	0.00247633	0.000100444	0.00960266	0.00625275	0.00713377	0.00103649	0.0051788	0.00375832	0.00622883	0.00939962	0.00198838	0.00266035	0.00733258	0.00721485	0.00632487	0.00621608	0.00877894	0.00948745	0.00750591	0.0055237	0.0052707	0	0.00986778	0.00438222	0.00520067	0.00288462	0.00327946	0.00445214	0.0106582	0.00113878	0	0.00392595
0	0	0.00583531	0.00328384	0	0.00802494	0.00682661	0.00405728	0.00699585	0.00533706	0.00332305	0.00361446	0.00160248	0.00495983	0.0023792	0	0.00235411	0.0107146	0.0070448	0.0067484	0.00444834	0.00225859	0.00311032	0	0.00188813	0.0071977	0.0108881	0.00827907	0.00825472	0.0073944	0.00348885	0.00678466	0.00535006	0.00277897	0.00281884	0.00090735	0.00582251	0.00267907	0.00217115	0.000957383	0.00901863	0.00768509	0.0086828	0.00780313	0.0056335	0	0.00797582	0.00416192	0.00683723	0
0	0	0.00234891	0	0.00460672	0.0012124	0.00729175	0.000869529	0.00192356	0.00309749	0.00560049	0.00424759	0	0.00157921	0.00443546	0	0.00595197	0.00851117	0.0031141	0.00298884	0	0	0.000321821	0.000184323	0.00126831	0.00512985	0.00642432	0.00794827	0.00502427	0.00573596	0.0105988	0.00523214	0.00427011	0	0.0039273	0.00568789	0.00774581	0.00328061	0	0.00587298	0.00662069	0.0125022	0.00805685	0.00683012	0.0077051	0.00124996	0.00628698	0.00587685	0.0037658	0
0.00214171	0.000950323	0	0.000350126	0	0	0.00647217	0.0021655	0.00748391	0.00648139	0	0	0	0.000524653	0.00699091	0.00214624	0.00518735	0.00684038	0.00282081	0.00231002	0.00250518	0	0.00765845	0	0	0.00533117	0.00112405	0.00210316	0.00583846	0.00216101	0.00199248	0.00282327	0.00654439	0.000852934	0.00987779	0.0118442	0.0118053	0.00590809	0.00370289	0.00813826	0.0069901	0.00576542	0.00509386	0.000837149	0.00262352	0.0025998	0.00698924	0.00418845	0.00685074	0.00391948
0.0060627	0	0.00525199	0	0	0.0063722	0.00727322	0.00476274	0.00710359	0.00251067	0.00343661	0.0065312	0.00387693	0.0029427	0.00242916	0.00262154	0.00344451	0	0	0	0.000990036	0.00484293	0.00776056	0	0.00457657	0.00636519	0.00638108	0.00262754	0.00504796	0.000217861	0	0	0.00295374	0.00515858	0.00238826	0.00505435	0.00953895	0.00432613	0.00624299	0.00527943	0.00913939	0.00170042	0.00652919	0.00808611	0.00481591	0.00419061	0.00785917	0.00113282	0.008929	0.00563241
0.00221147	0.0020483	0.00615986	0	0	0.00251463	0.00376047	0.00677813	0.000694	0	0.00476387	0.00674603	0.00812072	0.00379219	0.00284078	0.00666403	0.00458843	0.0023353	5.82223e-05	0	0	0.00039187	0.00240296	0	0	0.000348444	0	0.0077017	0.0052919	0.00837182	0.00312623	0.00352265	0.00608913	0.00825554	0.002021	0	0.00219481	0.00830119	0.00270235	0.00476679	0.00429783	0.00306235	0.00496042	0.00835152	0.00587139	0.00670283	0.00513969	0.00476144	0.0132517	0.00895214
0	0.00124861	0.00035214	0.00468414	0	0	0.0040587	0	0	0.00412004	0.00377603	0.000710926	0.00986668	0.00730289	0.00991849	0.00295492	0	0.0041592	0.00308338	0.0029635	0	0.00254182	0.0070224	0.00147064	0.00247937	0.00178853	0	0.000614108	0.00451219	0	0.00265503	0.00507638	0.00747262	0.00870382	0	0.00357202	0.0113819	0.00901744	0.00530847	0.0010309	0.00516605	0.00799581	0.00615835	0.0086702	0	0.00748413	0.00722308	0.00428724	0.00544361	0.00675262
0.00207961	0.00241015	0.00291495	0.00605574	0.00258203	0	0.0030969	0.00117105	0	0.00294918	0.00172397	0.00309556	0.00705142	0.00559336	0.00149698	0.004483	0.00399865	0.00462798	0.00311608	0	0	0	0.00622988	0.00311878	0	0.0030499	0.00424325	0.00119747	0.00198168	0.000129692	0.0014535	0	0.0110008	0.00528603	0.000444982	0.000736688	0.00803893	0.00479137	0.00612235	0	0	0.0049562	0.00693047	0.00793373	0	0.00912827	0.00796868	0.00291436	0.010312	0.00778391
0.00662521	0.00280748	0.00493431	0.00406443	0.00265337	0.00179263	0.00108337	0.00109468	0.00614353	0.00198485	0.00273672	0.0072731	0.00638417	0.00559284	0	0.000703901	0.00294222	0.00587645	0.00273607	0.00300709	0.00402338	0.00607251	0.00215634	0.00648159	0.00413692	0.00835921	0.00909994	0.00847498	0.00282469	0	0.00153466	0.00382526	0.00618169	0.00629556	0.00445926	0.00594077	0.00688431	0.00628357	0.00185813	0.000825811	0.00567297	0.00318323	0.00593251	0.00416975	0.0110089	0.00236272	0.00858711	0.00689186	0.0114662	0.00960964
0.00765249	0.00866035	0.00995506	0.00228904	0.00455365	0.00187474	0.00368917	0.00532597	0	0.00135632	0.00734479	0.000371947	0	0.0059319	0.00555666	0.00554018	0.00662495	0.00654176	0.00461456	0.00310365	0.00505421	0.00198114	0.00336827	0.00226885	0.00343758	0.00444957	0.00509993	0.00668903	0.00870016	0	0	0.0086709	0.00203826	0.00831917	0.00491576	0.00869397	0.000488432	0.00743065	0.00380823	0.00301219	0.00654896	0.00533909	0.00681318	0	0.00271845	0.00407651	0.00679456	0.00306589	0.00699106	0.0134889
0.00941362	0.00636976	0.00577869	0.00733541	0.00649741	0.00636176	0.00568088	0.00414306	0	0.00466985	0.00524957	0	0	0.00180632	0.00758311	0.00114757	0	0.00828416	0.00701512	0.006153	0.00626446	0.0027589	0.00176014	0.00963489	0.00625228	0	0.00587592	0.00695196	0.00886364	0.00452716	0.00216368	0.00879743	0.00641435	0.0040261	0.00348175	0.00636649	0	0.00270507	0.00295574	0.00657818	0.00414515	0.00557234	0.00579836	0.0108236	0.00678753	0.00521615	0.00276378	0.00550914	0.00547131	0.00691471
0.00347445	0.00713716	0	0.00193494	0	0.00576079	0.00200831	0	0.00508062	0.00151614	0.00107061	0.00897952	0.0084177	0.00254921	0.00395749	0.00441948	0.00441363	0.0031931	0.00572331	0.0038952	0.00178982	0.00815002	0.00727909	0.00663653	0.00805339	0.00496197	0.00856912	0.00598134	0.00697203	0.00428851	0.000233221	0.00717759	0.00924417	0.00321459	0.00502971	0.00846786	0.00209139	0.00210946	0.00216738	0.00590915	0.00369797	0.00414059	0.00501187	0.00650773	0	0.000396463	0	0.000268458	0.00605863	0.000882636
0.00636536	0.00914669	0.00551374	0.00176997	0	0.00941504	0.0073277	0	0.00242767	0.00165314	0	0.00582369	0.00635656	0.0034207	0.00575205	0.00163532	0.00976467	0.00387177	0.000458812	0	0.00525577	0.0109594	0.000267027	0.0047701	0.0035281	0.000865908	0.000770115	0.00516076	0.00675694	0.00424305	0	0.00249847	0.00448227	0.00454615	0.0063617	0.00594343	0.00148346	0.00279155	0.00354887	0.00929822	0.0116051	0.00787197	0.00484782	0.00785929	0.0061034	0.00867291	0.00491917	0.00300066	0.00432335	0.00719934
0.00579752	0.00563012	0	0	0.00457913	0.00969087	0.00953307	0	0.000703947	0	0.000726222	0.00544034	0.00655485	0.00158799	0.00196475	0.00713736	0.00749081	0.000655113	0	0	0.00837918	0.0115508	0.0032231	0.00654989	0.00593522	0.00252432	0.00280545	0.00569161	0	0.00634889	0.0059896	0.00402192	0	0.00332754	0.00228448	0.00523015	0.00200727	0.00838549	0.00375352	0.0106896	0.0049471	0.00812922	0.00390944	0.0110412	0.00995717	0.00664101	0.00147134	0.00605068	0.00515304	0.0073782
0.00215236	0.00569944	0	0.00404151	0	0.00224524	0.00320975	0	0.00231284	0.00160013	0.00347114	0.00322754	0.00530998	0.00297214	0.00106979	0.00341802	0.00348946	0.000378925	0	0.000363978	0.00522575	0.00449603	0.00606832	0	0.0038959	0.000999523	0.00405109	0.00271757	0.00578185	0.00961209	0.00373687	0.00544652	0.0039061	0.00212892	0.00571727	0.00260853	0.00270458	0.00596694	0.00991023	0.00933206	0.00622695	0.0102888	0.00765747	0.0156607	0.0147036	0.00946728	0.0046618	0.0077223	0.0081943	0.0054939
0	0.00621667	0.00229744	0	0.00670328	0.00511775	0.00143976	0.00149362	0.00554941	0.00556573	0.00657284	0.0097127	0.00946978	0.00601965	0	0.00344409	0.00326948	0.00565817	0.00592397	0.00243007	0.00697796	0.00114801	0.00330661	0.00298912	0.00611758	0	0.00388632	0.00389267	0.00581297	0.0100869	0.00286835	0	0.00528038	7.3245e-05	0.00105942	0.0018348	0.00272586	0.00198189	0.00420137	0.00332531	0.0115803	0.0103999	0.00433426	0.00186333	0.000201226	0.00859594	0.0127474	0.00331541	0.0067173	0
0.00333699	0.00163403	0.000971474	0	0.00604801	0	0	0.00321157	0.00303269	0.00253552	0.00170047	0.00458763	0.00528048	0.00628317	0.00252511	0.00393883	0.00441859	0.0015042	0.00490959	0.00684037	0.0055396	0.00538962	0.00944378	0.0095063	0.00797465	0.00283566	0.0058237	0.00469935	0.0041647	0.000996113	0.00775588	0	0	0	0	0.00445672	0.000492326	0.00509729	0.0035575	0.00812933	0.0129329	0.00948974	0.00717693	0.000839885	0	0.00540906	0.00587368	0.00317341	0.00751746	0.00813494
0.00242881	0.00524223	0	0.00138934	0	0	0	0.00211177	0	0	0	0.00691836	0	0.00289139	0.002353	0.00140578	0.00486737	0.00432619	0.00375307	0.00273965	0.00389641	0.00447961	0.00870689	0.00502189	0.00197682	0.00706085	0.00576652	0.00568884	0.00272287	0.00458635	0	0.00344778	0	0.00156207	0	0.00929894	0.0075258	0.00786858	0.00261218	0.00485852	0.00508469	0.0050422	0.00862591	0.00245158	0	0.00069577	0.00452415	0.00541048	0.00181132	0.00202638
0.00276522	0.00140184	0.0017742	0	0.00468474	0.00421773	0.00551095	0	0	3.4661e-05	0.00201865	0.00605519	8.94609e-06	0.00497716	0.00385316	0	0	0.00139817	0.00614427	0.000659036	0.00519555	0.00254581	0.00585835	0.00294957	0.00649239	0.00974542	0	0.00404794	0.0033305	0.00199112	0.00249536	0.0117876	0.00705822	0.00450283	0.00475472	0.00549057	0.0042142	0.00669091	0.00160683	0.00221806	0.00431911	0.00455211	0.00821922	0.00788525	0.0024729	0.00047579	0.00270613	0.00683735	0.010214	0.00343144
0.00258306	0.00207878	0	0	0.00616003	0.00115335	0	0	0	0	0.00585936	0.00167355	0.00256456	0.0079362	0.00124815	0.00456883	0.00791613	0.00287697	0.00417449	0.00250999	0.00439468	0.00211806	0.00134514	0.00306205	0.00121664	0.00648684	0.00132754	0.000464539	0.000132597	4.07027e-05	0.00335353	0.00946776	0.00431756	0.00501304	0.00236805	0.0023822	0.00373964	0.00497574	0.00628584	0.00518155	0.00868407	0.00903271	0.00742395	0.00469964	0.00343114	0.00314544	0	0.0101431	0.00588652	2.36894e-05
0.00827183	0.00611822	0	0.00104133	0.00223496	0.00509673	0.00252681	0	0.0059788	0.0037337	0.000287165	0.000560635	0.00506028	0.00942994	0.0104206	0.00438097	0.00498743	0.00639712	0.00746785	0.00312291	0	0.00603895	0.00522569	0.00935306	0.00850571	0.00670563	0.00469878	0.00446443	0.0060797	0.00372565	0.000902822	0.00708021	0	0.0029763	3.46435e-05	0	0.000566031	0.0111689	0.0127245	0.00564643	0.00560533	0.00434765	0.00371461	0.00433718	0.00292014	0.00696756	0.000643798	0.00359704	0.00841823	0.00744512
0.00887321	0.00747354	0.00112554	0.00501312	0.00253365	0.0047966	0.00168225	0.00258332	0.00528763	0.00466282	0.00456695	0.00733514	0.00608154	0.00742523	0.00221084	0.00543405	0.00895635	0.00558613	0.00818492	0.0107217	0.00415905	0.000320988	0	0.00605363	0.00306137	0.0029706	0.00239064	0.00701723	0.00791631	0.00242692	0.00521844	0.00725001	0.00806498	0.000800393	0	0	0.00567295	0.0074195	0.00360922	0.000685258	0.00928911	0.00810402	0.00485204	0.00105943	0.00263918	0.0161049	0.0126142	0.00670016	0.00903417	0.00883191
0.011583	0.00603162	0.00422417	0.00275933	0.00452424	0.00979346	0.00523159	0.00274605	0.00310662	0	0.00063799	0.00466491	0	0	0	0	0.00484025	0.00508019	0.0106572	0.00456397	0.00931246	0.00366283	0.00123267	0.00545977	0.00273913	0.00144515	0.00345117	0	0.00172785	0.00084226	0	0.000346424	0.00457063	0.00203798	0.000742549	0.00382203	0.00119551	0.00218698	0.00703601	0	0.00690391	0.00592905	0.00421162	0.00463981	0.00385964	0.00576214	0.00750073	0.00300313	0.00888864	0.0093664
0.0120355	0.00902129	0.00592243	0.00213693	0.00185282	0.00569117	0.00574205	0.00143751	0.00299034	0.00250778	0.000847341	0.00994539	0	0.000126281	0.00686614	0.00391165	0.00212927	0.00594855	0.00855385	0.00631617	0.0101076	0.00416796	0.00995521	0.00908632	0.00531355	0.00319745	0.00308449	0.00486772	0.0053897	0.00224223	0.000265339	0.0051587	0.00411289	0.0054706	0.00887269	0.00851824	0.00747081	0.00727594	0.00460075	0.00518279	0.00872853	0.00512613	0.00942394	0.00276662	0.00230632	0.00298321	0.00726705	0.00404263	0.00430034	0
0	0.00202755	0.00498227	0.00688694	0.00505906	0.00515735	0	0	0.000173165	0.000488822	0	0.00455401	0.000129547	0	0	0.00397201	0	6.47879e-05	0.0107206	0.00907942	0.00597863	0	0	0.00655727	0.00738533	0.00268232	0.00395626	0.002363	0.0053443	0.000861118	0.00132429	0.00700459	0.00512381	0.00501688	0.011855	0.00736573	0.00617553	0.00686936	0.00479671	0.00449497	0.00538966	0.00743027	0.00858275	0.00617576	0.0026592	0	0.00570345	0.00603539	0.00365424	0
0.000453841	0.00314668	0.00827498	0.00108632	0.0010668	0	0	0.00216882	0.00512644	0.00627051	0.00370541	0.00292647	0	0.0038662	0	0.00352894	0.00479545	0.000663996	0.00820642	0.00793986	0.00768948	0.00145177	0.000813658	0.00417769	0.00103459	0.0072454	0.00561863	0.00611747	0.00161597	0	0	0.00360763	0.00045259	0.00575718	0.00884483	0.0112692	0.0075193	0.0048894	0.000873393	0.00421216	0	0	0.00223457	0	0.0028294	0.00221254	0.00339041	0.00627703	0.00977361	0.00291845
0.00193978	0.00142512	0.0096178	0.000592846	0.00644493	0	0	0.00562277	0.0034735	0.00109932	1.04187e-06	0	0	0.00380583	0	0.00599447	0.000869395	0	0	0.00413123	0.00633993	0.00067655	0.00793117	0.0045535	0	0.00742328	0.00119321	0.00169882	0.00112579	0.000371487	9.9705e-05	0.00314401	0.0123349	0.00343209	0.00265818	0.00840521	0.00744312	0.00666432	0.0069837	0.0107229	0.00111646	0	0	0	0.00700365	0.00463023	0	0	0.00866059	0.0098066
0.00253476	0.000519578	0.00503749	0.00843935	0.00803459	0	0.00164578	0.00771201	0.0128938	0.00332423	0	0	0.00205897	0.00576726	0.00431661	0	0.000439779	0.00461337	0.00602205	0.00441144	0.00479462	0.00288463	0.00909266	0.00226621	0.00179438	0.00195219	0	0	0	0.00223636	0.002199	0.00430362	0.00664312	0.00548736	0.00391249	0.00690863	0.00782218	0	0.00262346	0.00961076	0.00526893	0.00282869	0.00316812	0	0.00613928	0.0123	0.0104521	0.00459668	0.00469527	0.00344296
0	0.000917309	0.00371369	0.0112835	0.0040805	0.00250899	0.00947124	0.00760692	0.00687278	0.012174	0.00827054	0	0.00455979	0.00589962	0	0	0	0.00578396	0.00940462	0.00593329	0.000615051	0	0.00997562	0.0043986	0.00278491	0.0109103	0.0168704	0.000360731	0.00230355	0.00376872	0	0.00226895	0.000343013	0	0.00358753	0	0.0050002	0	0	0.0050541	0.0104701	0.00553388	0	0	0	0.000765819	0.00224701	0.00296635	0.00143037	0.00257051
0.0121539	0.00531629	0.00079179	0.00301355	0.0030803	0.00585451	0.00242238	0.00236397	0.00819701	0.00669838	0.00454357	0	0.00237869	0.00600696	0.00290553	0.00439365	0.00133524	0.00686737	0.00728572	0.00621182	0.0033635	0.00403051	0.00402811	0.00507584	0.00880454	0.00619565	0.00650634	0.0100972	0.00395935	0.00301464	0.0020404	0.00389752	0.00157629	0	0	0.00206874	0.00959554	0.0060361	0.00162801	0.00445924	0.0151033	0.00837885	0.00102107	0	0	0.00423656	0	0	0.00102228	0.00496131
0.0107831	0.00366895	0	0	0.00141074	0.00695129	0.0065093	0.00651572	0.00957331	0.010146	0.00773814	0	0.00630798	0.000817179	0.0110893	0.014855	0.00837601	0.0116196	0.00554587	0.00727555	0.00948359	0.0124594	0.00323772	0.011107	0.0145455	0.0101895	0.00885469	0.0113126	0.0139925	0.0084494	0.00452759	0.00437846	0.00329722	0.00183743	0	0.00289332	0.0108163	0.00677421	0.00949908	0.00690033	0.0030936	0	0.00679239	0.000288981	0.00406795	0	0	0	0.00155377	0.000684472
0.0058387	0.00332413	0.000281915	0.00249148	0.00776434	0.0115609	0.00667316	0.00455004	0.00352254	0.00700996	0.00846677	0.00226969	0.000111881	0	0.00782125	0.0153925	0.00864047	0.00845308	0.00612939	0.00749182	0.0120876	0.00220993	0.00294605	0.0113396	0.013785	0.0114235	0.0139009	0.0114161	0.0074156	0.0124956	0.00681186	0.009208	0.00694261	0.000762752	0.0013788	0.00688992	0.00292092	0	0.00548149	0.00737316	0.00480541	0	0.00306342	0.00142787	0.00315543	0	0.00572156	0	0.00130757	0.00227725
0.00510903	0.00278037	0.000878818	0.00117203	0.00752244	0.0040182	0.00406843	0.00495529	0.00508031	0.00658606	0.00144926	0.00214314	0.00108404	0.00422002	0	0.00996469	0.00960083	0.00903067	0.00803253	0.00916919	0.00716394	0.000879342	0.00621317	0.0166203	0.00924356	0.0105541	0.0129863	0.0111825	0.00963581	0.0104861	0.008162	0.00476913	0.00711494	0.00183735	0.00267292	0.00615963	0.00190283	0.00415275	0.00161629	0.00501171	0.00430354	0.00224632	0.00502954	0.00574841	0.00361963	0.00258488	0.0100737	0	0.00192713	0.00459259
0.007675	0.00709597	0.0102422	0.00111227	0.0060488	0.00846787	0.00378192	0.00816289	0.00491131	0.00853146	0	0.00586198	0.00530838	0	0	0.0190854	0.0154669	0.00921004	0.00860187	0.00798597	0.00448569	0.00489197	0.00678584	0.0083492	0.010766	0.0151885	0.0105036	0.00557307	0.0044337	0.00496225	0.00808689	0.00227198	0.00517842	0.000934736	0.006792	0.0058173	0	0.00549959	0.00212867	0.000327589	0	0.00598397	0.00203196	0.00691883	0.00149032	0.00031412	0.00375978	0.001318	0.00523549	0.00188621
0.0138297	0.00697877	0.00718149	0.00220843	0	0.00930665	0.00448744	0.00199007	0.00385199	0.00177512	0.000390962	0.0040584	0.00323357	0.00456577	0.00837696	0.0199201	0.0151942	0.00439563	0.00678741	0.0101963	0.00520176	0.00784281	0.0159663	0.0129399	0.0146467	0.0145909	0.015374	0.00264566	0.00765968	0.00689667	0.00779877	0.00724888	0.0047254	0.00416154	0.00462537	0.00799159	0.00529323	0.0076028	0.00482457	0.00418276	0.00448206	0.00537025	0.000828145	0	0.00409344	0.00216847	0.00235298	0.00770686	0.00250492	0.00173458
0.00944259	0.00431157	0.00323309	0.00131907	0.00271025	0.00613537	0.00796726	0.0030139	0.00604334	0.00679232	0.00636165	0.00363937	0.000357331	0.0114277	0.0167556	0.0128501	0.0100196	0.00683843	0	0.0124238	0.0136787	0.0100624	0.0154154	0.0100773	0.0102745	0.0137934	0.0164652	0.00739329	0.0048999	0.0114665	0.00968841	0.00780245	0.00846296	0.0044985	0.00177127	0.0041866	0.00371804	0.0093397	0.0064096	0.00295797	0.00212349	0.00310032	0.00534163	0	0.00202219	0.00277285	0.0044866	0.000502273	0	0.00505733
0.00314121	0.00034721	0.00316294	0	0.00713974	0.00518476	0.00650037	0.000826498	0.000518943	0.00393489	0.00340593	0.00505182	0.0150544	0.011724	0.00972785	0.0150306	0.0174576	0.0116339	0.00791774	0.0167338	0.0169077	0.013762	0.00647879	0.00275118	0.00814639	0.00402281	0.00314389	0.00989271	0.00357707	0.00940898	0.00877078	0.00700907	0.0135219	0.000524612	0.00779367	0.00572315	0.00313706	0.0101444	0.00660821	0.0021403	0.00221963	0.0048451	0.00659732	0.00294166	0	0.00135235	0.0026257	0.00286997	0.00918058	0.00186375
0.00814022	0.00490326	0	0	0.00750127	0.000342838	0.002836	0.00771411	0.00764447	0.000955567	0	0.00631137	0.00837851	0.00843383	0.00614189	0.0115993	0.00413386	0.0111491	0.0129909	0.0118053	0.0139905	0.018568	0.0127828	0.00275836	0.0106776	0.0101582	0.00773174	0.00486514	0.00873752	0.013912	0.000316332	0.00527177	0.00550047	0	0.0106272	0.0117891	0.00468528	0.0065353	0.00390144	0.00240835	0.00313159	0.00459698	0.0135818	0.00770477	0.00329874	0.00804973	0	0.00459598	0.0112604	0.00230362
0.000829193	0.00119922	0.00166262	0.00172832	0.0111095	0.00666401	0.00559995	0.0068187	0.00831943	0.0046303	0.00496895	0.00731083	0.0108237	0.00599379	0.00697431	0.00867714	0.00527917	0.0111992	0.0128366	0.0115126	0.0167445	0.0170622	0.0157852	0.0164949	0.0121158	0.0154414	0.0143356	0.00707578	0.00758329	0.00996464	0.00685373	0.010633	0.00665044	0.0065707	0.0103217	0.0134643	0.00906595	0.00831233	0.00904126	6.9421e-05	0.00399648	0.00302228	0.0097598	0.00316584	0.00376469	0.00863452	0.00306874	0.00613562	0.00456529	0.00406578
0.00167999	0.0100018	0.00646266	0.00818841	0.0148365	0.00395794	0.000547429	0	0.0058296	0.00554494	0.0109535	0.00838883	0.0100137	0.00792009	0.0107815	0.00910834	0.00630971	0.010089	0.0114995	0.00818204	0.0122345	0.0104742	0.0140555	0.0164956	0.00579726	0.0132951	0.0144898	0.0114222	0.0174336	0.0161752	0.0136492	0.0136097	0.0120889	0.00667602	0.0115277	0.013751	0.0142964	0.00667686	0.00433246	0.00346025	0.00528046	0.00549406	0.0076615	0.00275927	0.00392758	0.00314645	0	0.00324316	0.00540325	0.00414551
0.0026839	0.00572679	0.00504889	0.0106863	0.015846	0.0102943	0.00927245	0.00605033	0.0113919	0	0.00836851	0	0.00756175	0.00505521	0.00785322	0.00328202	0.0127609	0.0154688	0.0232767	0.0165545	0.0141462	0.0179148	0.0221449	0.0164876	0.013511	0.00860102	0.00650647	0.0139746	0.0147193	0.0172047	0.0109784	0.00626237	0.0140155	0.0107085	0.0132814	0.0075924	0.00752202	0.0125836	0.00451845	0.00930809	0.00693365	0.00955299	0.00558891	0.0044958	0.00742924	0.00635445	0.00436889	0.00347193	0.00274735	0.00164984
0.00117811	0	0.00479619	0.0079174	0.00795423	0.00906133	0.00673904	0.001783	0.00283811	0.00380434	0.00565421	0	0.0112896	0.00372705	0.00796231	0.013615	0.016907	0.0194257	0.0278161	0.0222037	0.0196081	0.0130017	0.0126168	0.00842299	0.0141704	0.0184716	0.017401	0.013675	0.0129261	0.0163973	0.0121987	0.0121051	0.0157675	0.0143751	0.0150601	0.0122386	0.0136446	0.00426244	0.0075275	0.00762096	0.00646077	0.00831803	0	0	0.00623487	0.0133586	0.00541904	0.0019948	0	0.00632959
0.0143716	0	0	0.0124355	0.00824883	0.00692884	0.0103335	0.00484521	0	0.00708737	0.00979559	0	0.00630302	0.00801337	0.0187501	0.0153666	0.0187462	0.0208884	0.0163312	0.0195191	0.0242404	0.016015	0.019545	0.0251766	0.0174639	0.0274316	0.0240823	0.0154015	0.0190208	0.01823	0.0148159	0.011024	0.0193924	0.0110405	0.012735	0.0143468	0.0105425	0.0112488	0.0143834	0.0119459	0.0126524	0.0111376	0.00280926	0	0.00500175	0.00852054	0.00197253	0.00123105	0	0.000970968
0.00931715	0.00549608	0	0.00321223	0.00391438	0.0025057	0.00719156	0	0.00583995	0.00361636	0.00426622	0	0.00822862	0.00668401	0.0125042	0.0175367	0.0204102	0.0207682	0.021238	0.01964	0.0142967	0.0178268	0.0213422	0.0231969	0.0114495	0.0138409	0.0160136	0.0146025	0.0217777	0.0196528	0.0230844	0.0173965	0.0168322	0.0199474	0.0168475	0.0130222	0.0105349	0.0156906	0.0158576	0.0134007	0.0139096	0.015242	0.00816214	0.00091501	0.00470129	0.00741871	0.00134269	0.00889801	0.00376343	0.00682075
0.000231481	0.0019181	0.00160753	0.00971841	0.00603843	0.00515653	0.0140426	0.0108845	0.00680005	0.0122558	0.00531799	0.0093807	0.0133435	0.00519128	0.00926478	0.0178903	0.0185113	0.0238936	0.0217511	0.0203457	0.0189124	0.0166391	0.0141051	0.017139	0.0148786	0.0206651	0.0197122	0.0191758	0.0179466	0.0141318	0.0131438	0.0188385	0.01825	0.0181067	0.0133331	0.00539725	0.00734131	0.00849387	0.0174932	0.0137239	0.00749673	0.00686885	0.00216118	0.0038048	0.00373138	0.0078197	0.00475301	0.00525067	3.82406e-06	0.00280018
0.0026247	0.000969565	0.000779323	0.00736982	0.00696538	0.00296271	0.00504789	0.0125008	0.0126764	0.0196644	0.00721119	0.0164358	0.0193838	0.0170077	0.0123298	0.0181717	0.0147361	0.0167	0.0163895	0.0171003	0.0187329	0.0216096	0.0177372	0.0139694	0.0128043	0.0218305	0.0134678	0.0252344	0.0218076	0.0219673	0.0194173	0.0257827	0.0289668	0.029206	0.0216787	0.0182456	0.00828913	0.00400213	0.00967912	0.0178515	0.00850524	0.00581445	0.00986398	0.0110819	0.0152687	0.011587	0.00687695	0.0045645	0.00403055	0.00272663
0.000484311	0	0.000697632	0.00255983	0.00943025	0.00721647	0.000368355	0.0043199	0.000279901	0.0087269	0.00847342	0.0143554	0.0126406	0.00870697	0.00603011	0.0185118	0.014138	0.0151482	0.0138634	0.0175829	0.0212001	0.031833	0.0347351	0.0226001	0.0150348	0.0180216	0.0139105	0.0229276	0.0247862	0.0233752	0.0273681	0.0329197	0.0316316	0.0292001	0.0214285	0.0187564	0.00828321	0.0127847	0.0139315	0.0150132	0.0152216	0.0124533	0.0127665	0.0070505	0.0134398	0.0123066	0.0079022	0.0119611	0.00566712	0.00407391
0	0	0.00334841	0.000226952	0.0014369	0.00509026	0.00894592	0.00628061	0.00884704	0.0170723	0.0178681	0.0192789	0.0116235	0.00544421	0.00582037	0.00891549	0.0105043	0.0102329	0.0125554	0.0226497	0.0211177	0.0261185	0.0231772	0.0252469	0.0219685	0.0188323	0.0126983	0.0211947	0.0212742	0.0165283	0.020785	0.0206431	0.016969	0.015181	0.0190161	0.0155904	0.00917619	0.00914865	0.0177722	0.0128993	0.0158125	0.00988099	0.0084304	0.00351055	0.0100884	0.00916495	0.0127159	0.00948201	0.00373142	0.00711663
0.00234601	0	0	0	5.2786e-05	0.00461614	0.00671868	0.0116084	0.00971257	0.0133521	0.0191787	0.0159705	0.0217907	0.0128324	0.0150495	0.0162656	0.016405	0.0133894	0.0193272	0.0263097	0.018024	0.0223312	0.0267272	0.0210666	0.0247007	0.0167204	0.0152996	0.0220914	0.0265126	0.019957	0.00697589	0.00963457	0.0120071	0.0157145	0.0220016	0.0165384	0.0169738	0.0160618	0.0208268	0.012559	0.00942406	0.0104827	0.00484181	0.00448938	0.0142327	0.0106516	0.00961467	0.0104644	0.0109492	0.00286649
0.00720618	0	0	0.00849601	0.00456515	0.00191847	0.00250535	0.00733266	0.00828157	0.00957837	0.0157876	0.0137016	0.0139316	0.0201846	0.0224323	0.024769	0.0194558	0.0136039	0.0215136	0.0143093	0.0214086	0.0212815	0.0226592	0.0253482	0.0246233	0.0167372	0.0159021	0.0126191	0.0182006	0.0208266	0.0116396	0.0145017	0.0188701	0.0150054	0.0140217	0.0120916	0.00894136	0.0124479	0.0131106	0.0150441	0.00910006	0.00891041	0.0100187	0.0164055	0.00996626	0.00644224	0.00963016	0.0066913	0.0079851	0.0037715
0.00621085	0.00421594	0	0	0.0059421	0	0.00379435	0.0103868	0.00715924	0.00925268	0.0145032	0.0159184	0.00944593	0.0188501	0.0220404	0.0168316	0.0181025	0.0187268	0.0156483	0.0195285	0.0203827	0.0173847	0.0223359	0.030249	0.0250129	0.0171675	0.0173473	0.0167589	0.0204972	0.0256782	0.017251	0.0128163	0.00650285	0.0157499	0.015594	0.0176944	0.0168908	0.013514	0.0100674	0.0110374	0.0139191	0.00933993	0.00692815	0.0164119	0.0129397	0.0108883	0.00652571	0.011395	0.00418397	0.0102706
0.00327751	0.00201746	0	0	0.0017192	0.00499457	0.00598861	0.0113594	0.00519606	0.00471577	0	0.00386065	0.0104323	0.00637731	0.0118638	0.0140919	0.016322	0.023974	0.0245445	0.0222216	0.0211221	0.0185599	0.0251847	0.0218768	0.0202255	0.0144407	0.0124589	0.0240593	0.0216712	0.0206897	0.0175743	0.00970047	0.00343104	0.00991371	0.0115261	0.0199158	0.0157435	0.0166141	0.0189027	0.016047	0.0200114	0.012948	0.0169253	0.0117355	0.0143711	0.0171001	0.00776119	0.00572792	0.00106172	0.00611982
0.00358293	0.003952	0.00158978	0	0.00769094	0.00997954	0.00503451	0.00725262	0.00351527	0	0.00154057	0.00544439	0.00520837	0	0.00445865	0.00978121	0.010571	0.0168545	0.0219412	0.016913	0.0173619	0.0180737	0.0222595	0.0227109	0.0179465	0.014695	0.0143405	0.0187647	0.0162872	0.0177498	0.0101962	0.00947474	0.0114352	0.0128633	0.0195184	0.0148586	0.0113367	0.0119541	0.0104568	0.0157793	0.0187969	0.0163563	0.0152418	0.00879131	0.00966738	0.0156211	0.0100202	0.00814075	0.00828313	0.00847042
0.00928149	0	0.00156156	0.00199576	0.0113634	0.000240875	0	0.00775626	0.00400124	0	0.00514513	0.00532232	0.00584601	0.00074862	0.0120696	0.013957	0.0102497	0.00622661	0.00790066	0.00766824	0.0116992	0.0149084	0.0177247	0.0221711	0.0206766	0.012993	0.0152651	0.0128567	0.016662	0.0150989	0.0111737	0.0172938	0.015986	0.0138552	0.0122429	0.014532	0.0103461	0.0104395	0.00885991	0.0169811	0.00867255	0.0116684	0.0111296	0.0129781	0.0100259	0.0153042	0.00867553	0.00579987	0.00638987	0.00713644
0	0	0.000549349	0	0.00357774	0.00216651	0.00239302	0.00781103	0.00158495	0.00583212	0.00981893	0.00667692	7.69469e-05	0	0.00269217	0.00756847	0.00985815	0	0.00814742	0.00866489	0.01308	0.0117144	0.0100251	0.0164472	0.0120771	0.0102722	0.0129422	0.0128753	0.0159082	0.0137347	0.0139096	0.0190798	0.0139568	0.0142553	0.00986102	0.0148499	0.0153336	0.0130213	0.0129028	0.0168311	0.0150946	0.0066582	0.00383415	0.0139872	0.0104428	0.0193971	0.00677968	0.00293764	0.00184413	0.00208478
0	0	0	0.00215276	0	0.000402842	0	0	0	0.00775339	0.0105773	0.0113927	0.00661077	0.00124385	0.00478207	0.00345306	0.00673303	0.0038446	0.00466047	0.0117435	0.008768	0.00906619	0.0112706	0.0144492	0.00981307	0.0118378	0.0144645	0.0171049	0.0162835	0.0149791	0.0154706	0.0116445	0.0157059	0.0156813	0.0147298	0.0129201	0.012503	0.0128511	0.0110788	0.0186337	0.0169514	0.0155008	0.0126405	0.0121549	0.00591632	0.0130445	0.0128463	0.000246341	0.0027191	0
0	0.000974193	0.00326342	0.00602004	0.00190778	0.00122679	0	0	0.00801028	0.00343738	0	0	0.00340913	0.00239712	0.00274951	0.00436075	0.00438041	0.00608831	0.00150274	0.00604814	0.00454927	0.00355652	0.0181656	0.0180446	0.00970271	0.0150389	0.0162203	0.0101796	0.0114453	0.0135607	0.0103875	0.00855675	0.0192516	0.0122302	0.0178456	0.015885	0.0114734	0.0140095	0.00973532	0.0117808	0.0124086	0.0111482	0.0130961	0.0109114	0.0091525	0.00919182	0.0173081	0.00277714	0.00890385	0.00730034
0.00381716	0	0.00548224	0	0	0	0	0	0.00217945	0	0	0	0	0.000640853	0.00910944	0.00915251	0.0144384	0.0118898	0.00574584	0.00460362	0.00496584	0.00938797	0.0182802	0.0138221	0.00705295	0.0133179	0.0157395	0.01885	0.0067983	0.0134983	0.0120802	0.011325	0.0109695	0.0136747	0.0176859	0.00889345	0.0104177	0.00684794	0.00901283	0.0107711	0.0102172	0.00486111	0.0130626	0.0166229	0.0184458	0.0158442	0.0175132	0.00803336	0.0141667	0.00954526
0.00281549	0.00370722	0.00655194	0.000277323	8.11434e-05	0	0	0	0	2.46556e-05	0	0	0	0.0013771	0.00313503	0.00322432	0.00988572	0.00626719	0.00599575	0.00245004	0.0029062	0.00487107	0.0182948	0.0202661	0.0118547	0.013083	0.00981391	0.0120182	0.00862272	0.00782426	0.0130874	0.00884991	0.00781273	0.0126487	0.0179205	0.00676917	0.00482203	0.00807847	0.00493241	0	0.0109843	0.00562358	0.0100822	0.0209929	0.0217599	0.0118787	0.00744839	0.0112587	0.010442	0.00777069
0.0035296	0.0051808	0.0037942	0	0	0	0	0.000386766	0	0	0.000731106	0.00137737	0	0	0	0.0015953	0.00048384	0	0.00323353	0.00119722	0.00056443	0.00362572	0.00994026	0.0176412	0.016276	0.00770281	0.00664537	0.00906029	0.0106386	0.00872726	0.0135375	0.0148664	0.0140398	0.0118808	0.01362	0.0099906	0.00719328	0.0103319	0.0068351	0.000963698	0.0105339	0.00866132	0.0126992	0.0188382	0.0119952	0.00622256	0.0126686	0.0145102	0.00987844	0.00708296
0	0.000487093	0	0	0.000139098	0.000329917	0	0	0.000353996	0	0.0021638	0	0	0	0	0	0	0	0	0.00419104	0.00788328	0.00338556	0.01667	0.0135311	0.0121874	0.0104798	0.00728999	0.00957965	0.0137549	0.00701825	0.0118251	0.013367	0.0083401	0.00160016	0.00580206	0.00851167	0.00788426	0.0146825	0.0105927	0.00164715	0.00481475	0.0108888	0.00913611	0.0133491	0.00914356	0.0147992	0.0186158	0.0136701	0.0113018	0.0104222
0	0.00237936	0.00139308	0.00789985	0.00631477	0	0	0	0.00131191	0	0	0	0	0	0	0	0.000140245	0.00538811	0.00669567	0.00412691	0.00740097	0.00542009	0.00894464	0.00363742	0.00525134	0.00331334	0.00403616	0.00831651	0.0113117	0.00842218	0.00926658	0.00461476	0.00156966	0	0.00690085	0.00467091	0.00702903	0.0139479	0.0095925	0.00545702	0.011625	0.0163633	0.0115472	0.0138619	0.0100609	0.00966515	0.0109584	0.00858445	0.00584278	0.0133543
0	0.000609836	0.00337509	0.00510033	0.00529734	0	0	0	0.000487885	0.00181128	0.00680033	0.00465645	0.00131327	0	0.00506143	0	0.00231816	0.00516474	0.000513204	0	0.00295392	0	0.00405182	0.00931574	0.00380214	0.000990903	0.00315767	0.00663724	0.0101301	0.00734078	0.00196791	0.00842698	0.00772978	0.0107821	0.010353	0.00320393	0.00846669	0.00876996	0.00563544	0.00398769	0.00732742	0.0112383	0.00520082	0.00710842	0.0108242	0.00985275	0.00872627	0.00771264	0.0119387	0.0162013
0.000363781	4.98932e-05	0.00397369	0	0	0	0	0	0	0.00859841	0.0023915	0.000697085	0.0048172	0	0	0	0	0	0	0.000151624	0.00366726	0.00146981	0.00140013	0.00590006	0.00655481	0.00442967	0.00738778	0.0102201	0.00770139	0.00452859	0.00905296	0.00788389	0.00667044	0.0170778	0.00958412	0	0	0.0147763	0.00952884	0.00618756	0.00634543	0.00448692	0.00818303	0.00534217	0.0104819	0.00625606	0.00523205	0.00741788	0.00752639	0.0121426
0.000893032	0.00495182	0	0	0	0	0	0	0	0.00290426	0.00145169	0	0.0027568	0	0	0	0	0	0	0	0	0	0.00526184	0.00179227	0.00923631	0.0095593	0.000337245	0.00844313	0.00741591	0.00906091	0.0096995	0.00496197	0.00952293	0.00957931	0.00741877	0.00425566	0.00401957	0.0105389	0.0103718	0.00760435	0.00541156	0.00556624	0.0078536	0.00959845	0.0149692	0.0115054	0.0131311	0.00612524	0.0127831	0.00848021
0.00497524	0.000660067	0	0.000139919	0	0	0.00165278	0	0	0	0	0	0.000662133	0.00406626	0	0.00175625	0.00178759	0.000855583	0	0	0	0	0.00630308	0.00600907	0.0107982	0.0107627	0.00641826	0.000918386	0.0119026	0.014391	0.00749537	0.00951816	0.0042452	0.00588202	0.0079701	0.00253492	0.00389153	0.00458482	0.00503977	0.00511844	0.00882248	0.0107335	0.00885524	0.00942182	0.00315342	0.00715361	0.0119866	0.00713789	0.0123662	0.0133026
0.0057201	0	0	0	0.000695711	0.00370257	0.00403345	0	0	0.00278604	0.00809476	0.00572905	0.00588326	0.00655896	0.000246509	0.00220513	0.00281992	0.00677932	0	0	0	0	0	0	0.00612515	0.00243219	0.00722477	0.00385283	0.0141925	0.00756519	0.000676318	0.00388696	0	0.0125894	0.00616949	0.000507651	0.00972226	0.00662394	0.00432977	0.00745137	0.00312569	0.0113529	0.00684168	0.00601173	0	0.00772109	0.00262718	0.00918956	0.0152885	0.0152943
0.00669308	0.000582026	0.00313511	0.00292073	0	0.000460622	0	0	0	0	0	0.00280555	8.11085e-05	0	0	0.000989681	0.00357306	0.00110393	0	0	0.001563	0.00140503	0.00223518	0	0.00242459	0.0018031	0.0101573	0.011896	0.0102671	0.00637456	0.00189897	0.00954476	0.00581325	0.00659245	0.0034942	0.00927778	0.0096973	0.00558911	0.00414072	0.00841675	0.0119082	0.0110229	0.00832742	0.0105299	0.00326857	0.0118324	0.0119489	0.00333032	0.0161968	0.0190652
0	0	0.00101846	0.003301	0	0.00458897	0.00428536	0.00372895	0.000682446	0	0	0.00188211	0	0	0	0	0.000952802	0	0	0.00260431	0	0	0	0	0	0	0.00243547	0.00571667	0.00140352	0.00297622	0.00443721	0.00596302	0.00511247	0.00884341	0.0123073	0.00898233	0.0101992	0.00602773	0.00212061	0.00548603	0.00648244	0.00315303	0.00919619	0.00953026	0.0108229	0.0159033	0.0113048	0.00962204	0.0167254	0.0157121
0.000831294	0	0.0100292	0.00307803	0	0.00147435	0.00435155	0.00594145	0	0	0.00194036	0.00969416	0.00903169	0.00469808	0	0	0	0.00206387	0.00267516	0.00339344	0.00418068	0.000418179	0	0	0	0.00599556	0.00899669	0	0	0	0.00385639	0.00525451	0.00220102	0.00960858	0.0011106	0.00218311	0.00649107	0.000654281	0.0054433	0	0.00349316	0.000126846	0	0.0036853	0.00200594	0.00737189	0.00161972	0.00292949	0.0135811	0.0186502
0.00813666	0.00252588	0.00718213	0.00688699	0.00263005	0.00388175	2.86193e-05	0	0.000751489	0.00674669	0.000250421	0.00190749	0.00695373	0	0	0.00126989	0.00674421	0	0	0.00417896	0.00441098	0.00368637	0.00153344	0.00124792	0.00276009	0.0079343	0.00871495	0.000941423	0	0.000193723	0	0.00296701	0.00704379	0.00156069	0.00600946	0.0083928	0.00802037	0.00540658	0	0.00999067	0.00871634	0.00617996	0.00394262	0.00852029	0.00618951	0.0103059	0.0084481	0.00580448	0.017205	0.0187749
0.0039085	0.00173583	0	0.00066896	0.00586807	0.00100632	0.000245642	0	0	0.00398136	0.0011011	0	0.00599756	0	0	0	0.00289272	0.0011419	0.00154748	0.00952736	0	0.00348973	0.00215477	0	0	0.0066578	0.000948262	0	0	0	0	0.000480167	0.010464	0.00240499	0.00770113	0.00850061	0.00538394	0.00320895	0.00388021	0.0094271	0.00204127	0.00659578	0.000126142	0.000763974	0.0016108	0.0052739	0.00982507	0.00366157	0.0142667	0.0186844
0.0031193	0.00414487	0	0.000573062	0.00754075	0.0045065	0.00156574	0.00484619	0.00387178	0.0069196	0.00274211	0.00212692	0.00316339	0.00205674	0	0	0.00136191	0.00465549	0.00434211	0.00677454	0.00256834	0	4.09879e-05	0	0.00288245	0.00373298	0	0	0.000160052	0	0.00200827	0.00184699	0.00977902	0.0121631	0.0120304	0.00791545	0.00429004	0.00481396	0.00623453	0.0129772	0.00471877	0	0.00113137	0.000882759	0.00258942	0.00305946	0.00864235	0.00760131	0.0127014	0.0129659
0.00605811	0.0025936	0	0	0.00385804	0.00448496	0	0.00497323	0.00510095	0.00763826	0.00197233	0.000154557	0.00406068	0	0	0.00220844	0	0.00623972	0.00627322	0.00636564	0.00144027	0	0	0.00125035	0.000241667	0.00516635	0	0.00154239	0.00222876	0	0	0	0.00599058	0.00256083	0.0059741	0.00822338	0.0016707	0.00294181	0.0101957	0.00967038	0.0109355	0.00851213	0.0153354	0.00536204	0.00701743	0.00608182	0.0112383	0.0144081	0.015237	0.0114897
0.00634353	0	0	0.00010233	0.00180323	0.000200394	0	0.00357707	0.00830487	0.00391591	0	0.000312228	0.00713505	0.00113698	0	0	0.000483461	0.00194662	0.00318274	0.00913633	0	0	0.00228231	0.00109648	0	0.00533733	0.000587316	0	0	0.00142165	0.000136968	0	0.00663012	0.00564217	0.00185082	0.00600397	0.00318214	0.0098426	0.00833088	0.00820024	0.0104355	0.000744016	0.0125329	0.0121408	0.0093822	0.0118826	0.00992863	0.0105178	0.013797	0.0135527
0	0	0	3.47425e-05	0	0	0.00166617	0	0.000723254	0.00116327	0.00180249	0	0.00350744	0.00379146	0.000986433	0.0055468	0.00700801	0.00140127	0.00156448	0.00524269	0	0	0	0	0	0	0.00181458	0	0	0	0	0	0	0.00441063	0.00164607	0	0.0014636	0.00764876	0.0102337	0.00810575	0.00363683	0.00408948	0.00907964	0.00910419	0.013493	0.0176035	0.00916865	0.00823095	0.015456	0.0152423
0.000752502	0	0	0.000315022	0.000109454	0	0.000496325	0	0	0	0.00205849	0	0.00357819	0.00135245	0.00286129	0.000684938	0	0	0	0.00114455	0	0	0	0	0	0	0	0	0	0	0	0	0	0.00320889	0.000808495	0.000884447	0.000707812	0.00409683	0.002261	0.00265888	0.00813084	0.00746527	0.00752612	0.0123686	0.00984338	0.0075807	0.0113265	0.0143613	0.0228469	0.00973051
0.0109867	0.00426983	0	0.00304966	0.00232425	0.000270816	0.00612168	0	0	0	0	0	0.00378876	0.00348086	0	0	0	0	0.00188629	0	0	0.00217087	0.002664	0	0	0	0	0	0	0	0	0	0	3.79147e-05	0	0	0	0.0102079	0.0023417	0	0	0	0.0114972	0.0115881	0.00694473	0.0125321	0.0101965	0.012401	0.00995799	0.0078988
0.00488152	0.00561192	0.00115114	0	0.00609258	0.00236502	0.00936469	0.000644573	0.00179778	0.00892506	0.00174219	0.00155604	0	0.00376552	0.00174795	0.00378304	0.00136295	0	0	0	0	0	0	0	0	0	0	0	0	0	0	0	0	0	0	0	0	0.00606871	0.00174459	0	0	0	0.00596518	0.00756652	0.00524437	0.0106444	0.00782792	0.00247114	0.0120318	0.0148937
0.00186618	0	0	0.00315105	0.00140496	0	0.00150683	0.00340075	0.00308555	0.0112741	0.000568906	0.00198401	0.00250139	0.00338265	0.00303488	0.0013292	0.00999523	0.00346565	0	0.00176135	0.000926075	0	0	0	0	0	0	0	0	0	0	0	0.00320131	0.00133862	0	0	0.00519959	0.00613857	0	0	0	0	0.00396214	0.00959523	0.0107589	0.00894288	0.00358809	0.0094726	0.00736482	0.00556236
0.00103363	0	0	0	0	0.00258956	0	0	0	0.00046593	0	0.000520218	0.00270971	0.000554594	0.00238657	0	0.00668374	0	0	0.00110774	0.00157158	0.00254943	0	0	0	0.000614225	0	0	0	0	0	0	0.00359217	0.00417619	0	0.00327752	0	0	0.00171675	0.00445872	0	0	0.00121448	0.00786914	0.0071094	0.00521517	0.00926579	0.00772223	0.00529362	0.00507342
0	0	0	0	0	0.00246236	0	0	0.00724159	0.00110159	0.00457807	0	0	0	0.00535338	0.00210997	0	0.000264279	0.000303783	0.000946272	0	0	0	0	0	0	0	0.00664047	0.00390267	0	0	0	0	0.0041235	0	0	0	0	0.0026943	0.0103465	0.00145125	0	0	0.00364346	0.00263141	0.0013235	0.00542014	0.00991615	0.00289483	0.0048032
0	0	0	0	0	0	1.55e-05	0.00287324	0.00720359	0.00268489	0.00433161	0.00313897	0	0.0047705	0.00702485	0.00669432	0.00316773	0	0	0.00534458	0.00393817	0	0	0.00122444	0.00196145	0.00331769	0	0.0041395	0.00334284	0.000957441	0	0.002629	0.00171158	0.00309536	0.00219404	0	0	0.0028811	0.0107566	0.00503348	0	0	0	4.36304e-05	0.00149538	0.00217673	0.000566531	0.0144174	0.0116702	0.00381431
0	0	0	0.0033554	0.008448	0	0.00154916	0.000563866	0.0046442	0.0011381	0.00242789	0.00236489	0	0.0011743	0	0	0.00375736	0	0	0.00223924	0	0.000223454	0	0.00127502	0.000268272	0.00211938	0	0	0	0	0.00270468	0.00960899	0.00141699	0.00365979	0.00333719	0	0	0	0.00224148	0	0	0.00106231	0	0	0.00853087	0.00416612	0.00651282	0.00735886	0.0113813	0.0105909
0	0	0	0.00312805	0	0	0	0.00111891	0	0.00359877	0	0	0	0	0.000839652	0	0	0	0.00147738	0	0	0	0.00190065	0.00153328	0.00319898	0.0033282	0	0	0	0	0	0.00130577	0	0	0.00246318	0	0	0	0	0	0	0.000938525	0	0	0.000900069	0.00311839	0.000354701	0.00479532	0.00698346	0.00290577
0	0	0	0	0	0	0	0	0	0.000589918	0.00278042	0.000555938	0.00321409	0.00503212	0.00156796	0	0.00237556	0.00491453	0.000239944	0.0101941	0.000365271	0	0	0	0	0	0	0	0	0	0	0.000571665	0	0	0	0	0	0.00140746	0	0	0	0	0.00221757	0	0.00326785	0.00292378	0	0.00438216	0.00997365	0
0	0	0	0	0	0	0	0	0	0	0.00394587	0.00411773	0.000175051	0	0	0	0.0065581	0.00110947	0.00393075	0.00296015	0.00156261	0.0033425	0	0	0	0	0	0	0	0	0	0	0	0.00554967	0.00255673	0	0	0.00408492	0.00394105	0	0	0.000338322	0	0	0	0	0.00114301	0	0.00902533	0.00778885
0	0	0.00268969	0.001763	0.00223554	0	0	0	0.00413819	0.00259603	0.00166443	0.00233353	0.00121215	0.000198403	0.00453237	0.00228773	0.00461529	0.00421389	0.000733789	0.00111834	0	0.0021925	0.00223099	0	0.00344817	0.000548011	0.00173662	0.000990443	0	0	0	0.000529769	0	0	0	0	0	0	0.00671899	0	0	0	0	0	0	1.6763e-06	0	0	0	0
0.00212529	0	0	0	0	0	0	0.00163503	0.00953218	0	0.00193099	0	0	0.00210088	0	0.00474979	0.00359936	0	0.000215632	0	0.00520781	0.00465845	0.000923246	0.00250358	0	0	0.000979303	0.000175732	0	0	0.0013682	0.00849976	0.0017617	0	0	0.000452397	0	0	0.00869741	0	0	0	0	0	0.00156644	0.00319983	0	0	0	0
0	0	0.00135146	0.000890954	0	0.00223365	0.000417259	0	0.00147643	0	0.0069357	0	0	0.00242547	9.3058e-05	0	0	0	0	0.00482743	0.000942593	0.0106179	0	0.00148977	0	0	0	0	0	0	0	0	0	0.00292144	0	0	0	0	0	0	0.00481711	0	0	0.00192003	0	0	0.00298221	0	0	0
0	0.000841742	0.000274878	0	0	0	0	0	0.000659968	0.00300242	0	0	0.000774777	0.00257553	0	0	0.00167901	0.00192328	0	0.00620847	0.00918348	0.0123909	0	0	0	0	0	0.00563557	0.00272239	0	0	0	0.00101119	0	0	0	0.00214342	0	0	0.00434222	0.00515562	0.00293982	0.000166291	0.000270874	0	0	0	0	0	0
0	0.00344459	0	0	0	0	0	0	0	0.00884638	0	0	0	0	0.00551831	0	0	0	0	0.00109198	0.00269736	0.00508732	0.00246271	0	0.00517726	0	0	0.00794017	0.00643791	0	0	0	0.00675705	0.000176017	0.000494369	0	0	0	0	0.000737695	0	0.00345553	0.00200178	0	0	0	0	0	0	0
0.00131476	0	0	0	0	0	3.11454e-05	0.00133868	0	0	0	0	0	0	0.00136243	0	0.00325802	0	0	0.000630097	0.00182489	0	0.0023319	0.00232785	0.00431981	0.00340272	0.00168957	0.00276388	0.00145321	0	0.000336401	0.00339574	0.000172694	0	0	0	0	0	0	0.00256278	0.000610016	0	0.00611068	0	0.00428178	0	0	0	0	0
0	0	0	0.00410647	0.0104445	0.00176736	0.00208522	0.00286746	0	0	0	0.00106558	0	0	0.00281763	0	0.00701044	0.00415413	0	0	0	0.00374321	0.00425342	0.00256345	0.00144973	0.00722332	0.00462756	0.00523801	0.00332256	0	0	0	0	0.000299441	0.00167359	0	0	0	0	0	0.00194953	0	0	0	0.00461028	0.00316944	0.00287149	0	0	0
0.00121547	0.000320418	0	0.000102283	0	0.000266526	0	0.000107516	0.00200385	0	0	0	0	0.00294921	0	0.00260976	0.00501734	0	0	0.00157707	0.00169295	0.00836265	0.00552253	0.00351849	0.00111369	0.00529372	0.00482434	0.00401041	0.000939724	0	0.000445308	0.0023922	0	0	0	0	0	0	0	0	0.00467737	0	0	0	0.00622342	0.0066701	0	0	0	0.000871944
0.00109065	0	0	0	0	0	0	0	0	0.00200975	0.00403618	0.000743952	0.000239507	0.00255772	0	3.61161e-05	0.00324741	0.00043117	0.00105208	0.00142905	0.00631478	0.0059516	0.00771713	0.00618742	0	0	0.00199711	1.74731e-05	0.00622371	0.00256049	0.00113612	0.00372075	0.000160855	0	0	0.00128721	0	0	0	0.000620848	0.00491605	0	0	0	0.00208756	0.000539961	0	0.00707316	0.00469428	0
0.00118641	0	0.00236274	0.00189709	0	0.000119978	0	0	0.00614919	0.010476	0.00400966	0.00143389	0	0.00312867	0.0012622	0.00860511	0.006852	0.00516267	0.00140415	0.00131362	0	0	6.48926e-05	0.00244264	0.00781214	0.00114204	0.00145847	0	0.00428858	0	0.00280025	0.00188432	0	0.00115848	0.00193083	0	0.00149132	0.00559386	0	0	0	0.00180422	0.00193783	0	0.00374908	0.00371721	0.00132425	0.00782569	0.00153779	0
0	0	0.000527924	0	0	0.00162503	0.00283281	0.0043459	0.00344491	0.0032235	0	0.000894359	0	0.00260512	0.0010585	0	0	0.00396833	0.000173357	0	0.00434552	0	0.00259101	0	0.00556777	0.00223114	0	0.000312688	0.00117929	0	0.00245543	0.000667197	0.000694198	0.00263483	0.00330709	0.00117726	0	0.00552418	0	0	0	0.00212851	0.00277158	0	0.000398622	0	0	0.0030652	0.00398248	0
0	0	0.00137556	0.00151442	0.00149783	0	0.00491743	0.00373006	0	0.00567283	0.00499238	0.00101815	0	0.00192056	0	0	0	0	0	0	0.00234202	0.000123301	0	0	0.00193772	0.0134812	0	0	0.000257324	0.00499315	0.0014452	0	0	0	0	0.00562336	0.00409039	0.00742792	0	0	0.00241354	0.00248013	0.00198782	0.00189782	0	0	0	0	0.00119684	0
0.000220818	0.00122592	0.00291271	0.00195227	0	0	0.00233317	0	0.00212895	0.00227525	0.00463247	0	0	0.00199145	0	0	0	0.000664938	0	0	0.00387505	0.000535002	0	0	0.0032112	0.00333838	0	0.00375339	0.00434351	0.00396365	0.00158033	0.000941825	0	0.00326164	0.00555257	0.00759429	0.00131547	0.0134931	0	0	0	0.00610758	0.0013894	0.00131916	0.00183005	0.00285144	0	0	0.00704372	0.0027232
0	0.000327589	0	0	0	0.00372719	0.00336532	0	0.00319453	0.00231228	0	0.00324138	0	0.000969216	0.00651888	0	0	0	0	0.000325848	0.00220843	0.00454449	0.00344909	0.00792752	0.0059796	0.00124348	0.00222198	0.00261991	0.00321705	0.00738412	0	0.00317098	0	0.00149507	0.00817186	0.00514904	0.00215616	0.00488661	0	0.00234289	0.00276588	0	0.000617647	0.000893876	0.00112743	0.00177051	0.00184477	0	0.00366916	0.00715669
0.00087688	0.00349651	0	0	0.00114701	0	0	0	0.000965386	0	0	0	0	0	0.00491122	0	0	0	0	0	0.0028164	0.0042314	0.000204258	0.000875337	0.000308038	0.00500275	0.00931384	0.00351188	0.00171039	0.00730139	0.00257108	0.00581227	0.00334301	0.00245391	0.0023791	0.00419998	0.00475165	0	0.00169056	0	0.000145582	0.00134883	0.000723993	0	0	0.00196747	0.00442742	0.00584101	0.000733626	0.00723105
8k
0.00442354	0.00497569	0.00347167	0	0.00238334	0	0.0071474	0	0.00150511	0.00548659	0.00375161	0.00327185	0	0.000239165	0	0	0.00199927	0.00444798	0.00313525	0.00301035	0.00340875	0.00118041	0	0	0	0	0.000833622	0.00146517	0.00504979	0	0	0.00774333	0.00336183	0.00333583	0.00660962	0.00440996	0.00699144	0.00602474	0.00769859	0.00367711	0.0029012	0.00116894	0.00243447	0	0	0.00655582	0.00722834	0.0059389	0.00571936	0
0.00702052	0.00393252	0	0.00216714	0.000916319	0	0.00733691	0.000323237	0.000253964	0	0.000663868	0	0	0.00120687	0.00270351	0.000457119	0	0	0.00206891	0.0012762	0.00250304	0.00156081	0.00141129	0.00106605	0.000875848	0	0	0	0	0	0	0.006351	0.00437114	0	0.000752528	0.00398759	0.00509543	0.00159566	0.00122269	0.0045564	0	0	0.000366082	0.0041676	0.00283474	0	0.00326229	0.00559697	0.00630963	0.00349849
0.0007864	0.00028002	0	0	0.00258616	0.00248581	0	0	0	0	0.00169803	0.00115884	0	0.00524883	0.00703058	0.00152469	0.000318864	0	0	0	0.00265079	0	0.00539105	0	0	0	0	3.43999e-05	0	0.00102923	0	0	0	0	0.000278003	0.000135088	0	0.00581518	0.00296344	0.000614704	0.00120583	0	0	0.00254548	0.00548297	0	0.00138502	0.00570251	0.00460577	0.000111083
0.00346868	0.00128042	0	0	0.0045647	0.00101599	0	0.00435902	0	0	0.00251771	0.000482523	0.00202395	0.00225014	0.00528893	0.00455319	0.000398619	0.00192256	0.00284673	0.00306193	0	0	0.00176989	0.000644236	0.000632083	0.00111501	0.00358638	0	0.000850333	0	0	0	0.000366428	0.000437292	0	0	0	0.00367817	0.00511486	0.000580149	0.0043398	0	0	0.00491978	0.00260475	0.00162909	0	0.000295776	0.0104155	0.00320592
0	0.00281756	0.00404905	0	0.00442532	0	0.00051268	0.00136824	0	0.000292424	0	0	0.00349964	0.000970068	0	0.00275653	0.000938075	0.000273999	0	0	0.00117774	0	6.6655e-05	0.000237253	0	0	0.000904365	0	0.000849179	0	0	0.00199689	0.00452975	0.00360055	0.00135427	0	0	0.00324965	0.00401779	0.00104723	0.00454257	0	0	0.00181219	0.00350495	0.0042076	0.00629646	0.00376507	0.00337157	0.00131582
0	0	0.00215645	0	0.00350768	0	0.00190349	0.00436288	0.00394104	0.00543392	0	0.0041133	0.00407692	0.00237599	0	0	0	0.00201236	0.00195014	0	0	0	0	0	0.00674105	0.00122681	9.13364e-05	0	0	0	0	0	0	0.00515996	0	8.9753e-05	0.00593145	0.00249027	7.50794e-05	0	0.000637684	0.00348534	0.00147618	0.00699789	0.00712388	0.00853934	0.00345127	0.00308165	0.00434625	0.00615369
0	0.00486364	0.00210072	0	0.00245748	0	0.00263503	0.00341589	0.00349262	0	0	0	0.00245052	0.000953418	0	0	0	0.0021306	0.00153646	0.00112759	0	0	0.00401732	0.00275123	0.00166539	0.00313815	0.00338911	0	0.00409461	0.00309968	0.000942338	0.000971406	0	0	0.00149059	0.00402424	0.00699927	0.0070185	0.004	0.00657974	0.00385748	0.00529865	0.00401729	0	0.00918003	0.0121725	0.00895279	0.00901014	0.00366636	0
0.00168358	7.75401e-05	0.00330311	0	0.000774766	0	0.00469174	0.000149386	0.00183673	0	0.000560342	0.000719584	0	0.00330428	0.00220892	0.00300767	0.00234387	0.000167572	0.00191072	0	0	0.000177509	0.000994692	0.000988591	0.00162067	0	0	0.00516951	0.00419987	0.00441001	0.0072265	0.00117843	0	0.00265663	0.00273744	0.00325428	0.0052344	0.00565155	0.00180673	0.00374235	0.00291269	0.0024321	0.00376068	0.00171903	0.000488423	0.00407921	0.00101821	0.00301014	0.00380524	0
0	0	0	0.00233706	0.00279895	0.000186787	0.00168633	0.000661145	0.00524975	0	0.00409151	0.000155349	0	0.00219608	0.00134949	0.00356824	0.0102434	0.00216076	0.00428281	0.00455453	0.00135767	0.00190755	0.00143998	0.00148509	0	0	0	0	0	0.00103058	0.000714895	0.00467877	0.00610533	0.00157548	0.00195059	0.00524942	0.00379184	0.00973087	0.0113549	0.00754179	0.00615064	0.00524327	0	0	0	0.00488222	0.00179467	0	0.00434558	0.00312601
0	0	0	0.00333353	0	0.00275535	0.00398031	0	0.0036209	0	0.00137392	0.00281459	0	0	0.00211838	0.00297888	0.00697254	0	0.00268048	0.00159639	0	0	0.000739273	0.000476549	0.00441772	0	0.00190168	0	0	0.000905168	0	0.00553517	0.00726444	0.00635407	0.00132274	0.00462915	0.00372867	0.00608307	0.0130067	0.00423722	0.00129384	0	0	0.00115265	0.0010574	0.0045159	0.00452105	0.00137705	0.000843233	0.00722189
0	0.003673	0.00305012	0.00136244	0	0.00257659	0.00286761	0.000660025	0.00347788	0	0.00287784	0.00115771	0.00394947	0	0	0	0.00283079	0	0.0022584	5.43581e-05	0	0	0.00175851	0.00165495	0.00877225	0.00404726	0	0.0013496	0.00266333	0.00310929	0	0.00512473	0	0.00419423	0.00297407	0.00342759	0.00559003	0.00871567	0.00353035	0.00551743	0.00415961	0.000646051	0.00491225	0.0109914	0.0118181	0.000725961	0	0	0	0.0045392
0.00324467	0.00622053	0.00478731	0.00421166	0.00471435	0.00320008	0.00221771	0.0029263	0.00356805	0.0029741	0.00331933	0	3.71497e-05	0.00111292	0	0.00128384	0.00213851	0	0	0	0.000609248	9.57301e-05	0	0	0.00642749	0	0.00182885	0	0.00533725	0.00245146	0	0.00422026	3.35359e-05	0.0026637	0.000518627	0	0.00518822	0.00381373	0.00398507	0.00184536	0.00762703	0.00926805	0.00630443	0.00892819	0.00990949	0	0.00409775	0.00532744	0.003943	0.0040731
0.00480399	0.00370001	0.0052459	0.000491529	0.0015761	0	0.00139014	0.00408731	0.00397434	0.000395597	0	0	0	0	0.00195767	0.00221611	0.00231428	0	0	0	0.00336054	0.0028532	0	0.00270218	0.00261016	0.00573368	0	0	0.00294621	0.00337317	0.00515633	0	0	0.000302388	0	0	0	0	0	0.00226548	0.00647007	0.00379445	0	0	0.00421362	0	4.1567e-05	0.00404135	0.00580693	0.0124331
0	0.00237625	0	0.00348326	0.000629145	0.0052817	0	0.000789238	0.00214681	0	0.00149823	0	0	0	0.00405428	0	0.00152594	0.00423742	0.000723043	0.000398495	0.00316682	0.000948954	0.00238288	0.00145056	0	0.00696284	0.00462502	0.000137579	0.00347529	0.00329614	0.00879053	0.00409401	0.00301714	0.00208379	0.00268969	0.00597194	0.00423408	0.00305716	0.00487706	0.00342253	0.00904654	0.00297741	0.00340039	6.42078e-05	0	0.00688827	0.00648468	0.00446832	0.00630911	0.008397
0	0.00155235	0.00400676	0.00280576	0.0015201	0.00248268	0.00249876	0	0.00223025	0.000822118	0.000906096	0.00147255	0	0	0.00363818	0	0.00150807	0.00486	0.00558103	0.000686488	0.0030665	0.0023152	0.00595215	0.00529123	0	0	0.00400376	0.00293151	0.000410711	0.00524154	0.00384062	0.00537373	0.00329052	0	0.00734674	0.00711098	0.00421937	0.00388953	0.00158756	0.00166727	0.0025954	0.00495462	0.00488943	0	0.00425759	0.00842627	0.00263464	0.00110054	0.00245682	0.00463155
0	0.00404695	0.00675045	0.0041823	0.00150035	0.00304335	0.00586588	0	0.000876802	0.00128795	0	0.00193964	0	0	0.00241127	0.00139697	0.000417297	0.00278299	0	0	0	0	0	0	0	0	0.000198765	0.00116326	0.000989035	0.00635344	0.00454221	0.00295426	0.00516401	0.00943056	0.00187355	0.00117236	0.00216388	0	0	0.00117903	0.00512435	0.00661797	0.0027913	0	0.00589613	0.00569225	0.00542259	0.0124835	0.00386765	0.00879186
0	0.00017923	0.000917334	0.00251098	0.000651557	0.00140339	0.00245057	0.00450629	0.00138314	0.000187003	0.00197397	0.00230173	0.00351101	0.00455957	0.00495314	0	0	0.0032074	0.000783634	0.00263228	0.000408385	0	0.00617426	0	0.0016686	0	0.00274518	0.00444827	0.0078335	0.00622772	0.00889125	0.0041452	0.00623375	0.0031659	7.43936e-05	0	0	0.00189178	0.000935299	0.00469647	0.00542039	0.00216437	0.00218547	0.00483912	0.00588415	0.00208624	0.00788543	0.00901749	0.00540349	0.010503
0.00490338	0.000266775	0	0.00180675	0.000201441	0.00217325	0	0	0.00111753	0.00816228	0.00695446	0	0.00187552	0.00393621	0.00106274	0.00414806	0.00144565	0.000596527	0	0.00261781	0.00405837	0.00189707	0.00399538	0.00782228	0.00408168	0.00309121	0.00354347	0.00216942	0.0074331	0	0.00266547	0.00329965	0.00561495	0.00583828	0.00577078	0.00392628	0.00813457	0.0105795	0.00812464	0.00360314	0.00301311	0	0.00100905	0.00728496	0.00441505	0.00289832	0.00561284	0.00558147	0.00249574	0.0107067
0	0	0	0	0	0.00719466	0.00567012	0.00137555	0.00563001	0.00964683	0.00455068	0.00289114	0.00575317	0.00158823	0	0	0	0.00295465	0	0.00164694	0.00430248	0.00420732	0	0	0	0.00377622	0.00625866	0	0.000604487	0	0.00338007	0.00751371	0.00559532	0.00740385	0.0044628	0.00372918	0.00214715	0.00445483	0.00462664	0.00349858	0.0068423	0.0090542	0.0079819	0.00163684	0.00346141	0.00485361	0.00393047	0.00332943	0.00175016	0.0100493
0	0.00245918	0.00266059	0.0012314	0.00117644	0.00216936	0.00483937	0.00161914	0.00647597	0	0	0	0	0.0015664	0.000179899	0	0	0	0	0.00119215	0	0.00187344	0	0	0.0017425	0.00434015	0.00786144	0	0.00126939	0.00572602	0.00174815	0.00575572	0.00258136	0.00702497	0.0110027	0.00148938	0.00136125	0.000715211	0.00616795	6.96873e-06	0.00592586	0.00574301	0.00354805	0.00395894	0.00435783	0.000554896	0	0.00481656	0.00279202	0
0.00316145	0.00625596	0	0.00724632	0	0.00233466	0.00250254	0	0.000873898	0	0.000583319	0.00571408	0.00382314	0.00574047	0.00379446	0.00327422	0.00272983	0.000907003	0.00377724	0.0034726	0	0.00885113	0.00348615	0	0.000111197	0.00278445	0.00217727	0.00282676	0.00200166	0.00478829	0.00762041	0.00994678	0	0	0.000755285	0.0020609	0.00483025	0.00289543	8.05421e-05	0.0113172	0.00162802	0.00767326	0.005205	0.00974018	0.00816273	0.00331382	0.00621928	0.00521035	0.0041237	0.000529469
0	0.00504341	0.00463613	0	0.00422187	0.000625417	0	0	0	0	0	0.00278019	0.000986228	0.00250353	0.00545225	0.000778188	0	0	0	0.00220236	0.00258656	0.00902942	0	0	0	0.00570908	0.00765187	0.000461513	0.00302969	0.000203034	0.00547086	0.00313086	0.00148505	0.000645688	0.00286471	0.00556062	0.00174696	0	0.00512439	0.00721529	0.00819341	0.00625626	0.00291179	0.00530258	0.00588347	0.00936046	0.00242173	0.00714712	0.00550861	0.00392238
0.00228553	0	0.00284411	0	0.00448715	0	0	0	0	0.00187876	0.00173351	0.00697454	0.0058977	0.00370514	0	0.00329623	0.000532635	0	0.00179905	0.00353929	0.00155867	0	0.00290312	0.00124769	0.00749855	0.00665204	0.00480602	0.00181421	0.00592965	0	0.000766234	0	0	0.00190685	0.00559038	0.00608562	0.00704567	0.00629255	0.000705942	0	0.00519428	0.0066625	0	0.0055398	0.00333573	0.0104033	0.00614553	0.00966104	0.0124166	0.00818428
0.00266991	0.00396988	0.00206446	0.00251297	0.0032277	0	0	0.00193128	0.00155838	0	0.00366764	0.00588474	0.000271824	0.0021294	0.000536293	0.000778548	0	0.00336012	0.000319361	0.00552493	0	0	0	0.00284808	5.46741e-05	0.00258478	0.00972407	0.00468805	0.006579	0.00130996	0.0055568	0.00264454	0.00117799	0.00510461	0.0077713	0.00523333	0.00188394	0.00621236	0.00574051	0	0.0022917	0.0102547	0	0.00330694	0.00191084	0.00892583	0.00843855	0.00959179	0.00679332	0.00897124
0.00338227	0	0	0	0	0.00119316	0	0.000975588	0	0	0.00135106	0	0	0.000722724	1.2771e-05	0.0022354	0.00659758	0.00172323	0.0057367	0.0044312	0.0021943	0	0.00203754	0.00815098	0.0124958	0.00953519	0.00720864	0.00998475	0.00493732	0.00410973	0.00954627	0.00387788	0.00841054	0.0102737	0.00228955	0.00593684	0	0.00331928	0.00308258	0.00450354	0.00867736	0.00826496	0.00692991	0.0108288	0.0112099	0.00907854	0.0043409	0.00898573	0.00865585	0.00165751
0.000173428	0	0	0.00764448	0.000894575	0.00503947	0	0	0	0	0	0	0.00172543	0	0.00471765	0.00240964	0.00156374	0.00201239	0.00709654	0	0.00257705	0.00198762	0.000793181	0.00599877	0.0104674	0.00495501	0.00231014	0.00798941	0.00225498	0	0	0.00218879	0.00662062	0.00396248	0.00429924	0.000218111	9.20457e-05	0.00827743	0.00457913	0.00212006	0.00588094	0.0053833	0.00591294	0.0100394	0.00672674	0.00717113	0.00797392	0.011689	0.0103615	0
0.001315	0	0	0.00418011	0.00326472	0.00412741	0	0.000372923	0.00609085	0.00200945	0.000487246	0	0	0.00083977	0.00763881	0.00363474	0.00199355	0.00629951	0.00435841	0.00368831	0.00629572	0.00447949	0	0.00119927	0.00810845	0.00209272	0.000580969	0.00779247	0.00267316	0.00446651	0.00425604	0.0070372	0.00323636	0.00387776	0.00152198	0.00236663	0	0.00274209	0.0059801	0	0.00629704	0.00104146	0.00833595	0.0126649	0	0.00335482	0.00877923	0.00675726	0.00768739	0.00852626
5.06266e-06	0	0.000536121	0	0	0	0	9.39753e-05	0.000464975	0.000799424	0	0	0	0	0	0	0.000356931	0.00129094	0	0.00879325	0.00351253	0	0.00425137	0.00104703	0.00677584	0.00357226	0	0.00394786	0.00333268	0.0099463	0.00866277	0.00811846	0.00711513	0.00681212	0.00609449	0.00429623	0.00579858	0	0.00548005	0.00307712	0.00413522	0.00427957	0.00526827	0.0130616	0.00926362	0.00254985	0.0074169	0.00972562	0.00740392	0.00888101
0.00425065	0.00257447	0	0	0.000745459	0.000891352	0	0.00110748	0.00446874	0.00527211	0.000618583	0.00071513	0.00462976	0	0	0	0	0	0.000878628	0.00229062	0	0	0.00023534	0.00720815	0.00316075	0.00239977	0.0027704	0.0110059	0.00597476	0.00485502	0.00914127	0.00934603	0.012298	0.00823802	0.00511086	0.00553527	0.00438542	0.00288551	0.00589332	0.00739661	0.0119956	0.00588372	0.00452008	0.00396732	0.0066618	0.00681788	0	0.00774336	0.0123028	0.00888211
0	0	0.00211072	0.00395299	0.00149219	0.00159066	0	0.00132161	0.00319268	0.00425821	0.00174127	0	0.00667131	0.00316627	0.000447605	0.00164613	0	0.00291326	0.00656099	0.00201675	0.00241694	0.00485215	0.00660396	0.0112563	0.00475593	0.00419591	0.0091308	0.0108309	0.00520292	0.00743425	0.0071822	0.00844775	0.00508554	0.00458662	0.0129019	0.0106773	0.00623525	0.00732321	0.00965488	0	0.000552604	0.00712674	0.00762399	0.00703419	0.00767608	0.0109796	0.00657144	0.00795192	0.0164195	0.00905391
0	0	0	0.00225861	0.0029692	0	0.000401204	0	0.00300307	0	0.00523607	0	0.00288602	0.00148989	0.00420055	0.00282761	0.00209149	0.00438972	0	0.00309361	0.00819029	0.00268269	0.00358537	0.00439372	0	0.00383632	0.00471739	0.0010657	0.00458276	0.0147074	0.00589928	0.00643777	0.00914322	0.0048234	0.0104284	0.0104219	0.00620338	0.00358784	0.002453	0	0	0.0101627	0.00542176	0.0117339	0.00805253	0.0136207	0.00897234	0.0067785	0.0118306	0.00823675
0	0	0	0	0.000837346	0	0	0	0	0.000954332	0.00415847	0	0	0.00205761	0.00219242	0.00317707	0.00219972	0.00638956	0.0073833	0.00438393	0.00649977	0.00284555	0.00164276	0.00126463	0.00390563	0.00191563	0.00672464	0.00329423	0.0118833	0.0133581	0.0151158	0.0103978	0.0132134	0.00617266	0.00619067	0.00855004	0.00990717	0.00614663	0	0.00409918	0.00953759	0.00919001	0.00608675	0.0122461	0.00560383	0.0068324	0.00942762	0.000224536	0.0068967	0.0133344
0	0	0	0.000337612	0.00334634	0.00310114	0.000954282	0.00263373	0	0.00209135	0.00390887	0	0.00304719	0.00221547	0	2.07045e-05	0.00353571	0.00474029	0.00650541	0.00235392	0.000790703	0.00379461	0.0080745	0.00628871	0.00266991	0.00548191	0.00487087	0.0101417	0.0119352	0.0114727	0.0138678	0.014157	0.00717743	0.00894098	0.00934638	0.00485807	0.0087507	0.00861624	0.0013997	0.00557619	0.0090681	0.0146074	0.00633343	0.0104984	0.0081833	0.00657212	0.01437	0.0106095	0.00779064	0.00850813
0.00301599	0.00113044	0	0	0.00274752	0.00284881	0	0	0.000154526	0.00306131	0	0	0	0	0	0	0	0	0.000670877	0	0.00289639	0.00309982	0.0111165	0.00871849	0.00469987	0.0107607	0.0145666	0.0130204	0.00789364	0.01279	0.0188173	0.0145569	0.0132839	0.0117819	0.0142205	0.00994206	0.0111512	0.00568207	7.61181e-05	0.00343243	0.00587153	0.00903354	0.0117594	0.0106768	0.00803009	0.00726537	0.0111919	0.00728415	0.010812	0.0110396
0	0	0	0	0.000754108	0.00158879	0	0.00107083	0.00196305	0	0	0.00352035	0.00183043	0	0.00121946	0.0040421	0.0049363	0.00498893	0	0.0058345	0.00345742	0.0031317	0.0102776	0.00899445	0.0115774	0.00526946	0.00706674	0.0125964	0.00805539	0.00937902	0.00999267	0.01634	0.0131184	0.0130572	0.0123384	0.0131293	0.0130131	0.00411946	0.000790334	0.00558012	0.0103993	0.0120213	0.0127811	0.0111934	0.012811	0.0114652	0.00530474	0.0050656	0.00931113	0.00533892
0	0.00302467	0.00361756	0	0	0	0.00201698	0.00365013	0.000493731	0	0.00278077	0	0	0.00183958	0.00305636	0.00348248	0.0010738	0.0046809	0.000271599	0.00959943	0.00722854	0.00609139	0.00597044	0.0121081	0.00764297	0.00782706	0.00636347	0.00780906	0.0119213	0.0108536	0.0107846	0.0112009	0.00799102	0.0100912	0.0104485	0.0141554	0.0118945	0.0116683	0.00748577	0.0102859	0.00938044	0.0082517	0.0112902	0.012317	0.0168528	0.0142424	0.0121536	0.00968196	0.00599702	0.00872522
0.00208529	9.07111e-05	0.000780484	0	0.00368834	0.000725104	0.00404287	0	0.00163586	0.00276119	0.000609311	0.00070447	0	0.00498966	0	0	0.00175727	0.00240048	0	0.00302942	0.00601482	0.00508729	0.00931582	0.00684396	0.00589409	0.0075771	0.00830043	0.0104089	0.00658559	0.00913191	0.0170526	0.0156011	0.00835752	0.00668383	0.00866896	0.00740774	0.00654347	0.014236	0.0136452	0.0132354	0.0156426	0.0114227	0.0107738	0.0187905	0.0154374	0.0138955	0.00933317	0.00993613	0.0119747	0.00912817
0.000787792	0	0	0.00245496	0	0.00126876	0	0.000333151	0.00505117	0.00562257	0.00450083	0.000761302	6.14646e-05	0.00534275	0	0.00236055	0.00580265	0.000714878	0.00225703	0.00191615	0.00926712	0.0131821	0.00965641	0.00433926	0.00174254	0.0105881	0.00913142	0.0121217	0.0169921	0.0156424	0.0136893	0.0152983	0.0118108	0.0137919	0.01233	0.00706612	0.0116618	0.00888516	0.00804267	0.0135776	0.0130193	0.0162297	0.0163682	0.0216069	0.0167192	0.00938869	0.0128614	0.0116651	0.0139742	0.0111867
0.00121758	0	0	0.00803176	0.00231108	0	0.00353708	0.00621325	0	0.0028693	0	0	0.00461111	0	0	0.00524139	0.00491391	0.00212586	0.00679802	0.00712892	0.00392871	0.00734537	0.00489556	0.00578086	0	0.00624793	0.0113708	0.00948027	0.0228202	0.017767	0.0158605	0.0129324	0.0134208	0.0123634	0.0120692	0.00616579	0.00889242	0.0091873	0.00770861	0.0101438	0.00786713	0.0124171	0.0145855	0.0145593	0.0121715	0.0100732	0.0103785	0.0106406	0.00817402	0.0137127
0.0062778	0	0	0.00233175	0	0.00108199	0	0.00311876	0	0.00300569	0.00147829	0	0.00614244	0.0076457	0.00591032	0.00596574	0	0.00615667	0.00835808	0.00211212	0.00164031	0.00271408	0.0107134	0.0107181	0.00500446	0.00620778	0.00977886	0.010313	0.0185425	0.0136367	0.0096973	0.0108862	0.0129898	0.00896249	0.00714706	0.00379349	0.0090845	0.0139139	0.0166119	0.0183448	0.0142063	0.0126777	0.00905245	0.00923455	0.0140524	0.0195723	0.0146727	0.00812766	0.010576	0.012413
0.0029414	0	0	0	0.000549259	0	0	0.00269875	0.00466982	0.00557883	0.0025228	0.00249579	0.00438284	0.00926244	0.00450476	0.000817671	0.00445355	0.00367553	0.00663813	0.00681836	0.0109229	0.0107487	0.0104056	0.0125569	0.0140795	0.00802121	0.0108858	0.0135936	0.0145401	0.013927	0.0127928	0.0226998	0.0127126	0.00926959	0.0134939	0.00821357	0.00856815	0.00893358	0.012096	0.012124	0.0117764	0.0185553	0.0111863	0.0106377	0.0133313	0.0154349	0.016273	0.0171494	0.0117087	0.00867596
0.000978869	0.00242434	0.00219594	0.00174646	0	0	0.000761763	0.00270798	0.00446449	0.000748992	0.00351081	0.00554896	0.000264872	0	0.00296611	0.00221252	0.00309398	0.00329698	0.00498916	0.00524811	0.00449435	0.00567246	0.00612678	0.00566433	0.0138901	0.0151318	0.00833109	0.00993031	0.013115	0.0155826	0.0109567	0.0136573	0.011811	0.00411586	0.00982251	0.0132295	0.0084091	0.00896262	0.0122327	0.00775632	0.0135148	0.0173805	0.0177671	0.0152999	0.0179112	0.0125707	0.013406	0.0109655	0.00914524	0.0108977
0.000941397	0	0	0	0.000540619	0.00287441	0.000878349	0	0.00371837	0.00278141	0	0.00360516	0	0	0.00232905	0.00344961	0.00559756	0	0.00156846	0.00537429	0.00427004	0.0045442	0.00402128	0.00917434	0.0134794	0.0142771	0.00121517	0.0120145	0.0163999	0.0113019	0.0118594	0.0105968	0.0108798	0.00834574	0.00776488	0.0123096	0.0132963	0.0118793	0.0132478	0.00925891	0.0151549	0.0175881	0.018393	0.02338	0.0196562	0.0120122	0.0143258	0.0154927	0.0119161	0.0120197
0.000903618	0	0	0	0.0014985	0.00264458	0.000938613	0	0	0	0.000430602	0.000203616	0.00414595	0.00186716	0.0014447	0.0018002	0.00740419	0.00277371	0	0.00251635	0.00114224	0.00449276	0.00553588	0.0107897	0.0135343	0.00677758	0.00553123	0.0148474	0.017539	0.0110538	0.00924152	0.0116826	0.0144164	0.00873876	0.00927725	0.0150413	0.0144374	0.00858783	0.0153426	0.0180772	0.0215803	0.0152425	0.019413	0.0182494	0.0150861	0.0142854	0.0109857	0.0202273	0.0132084	0.0077277
0	0	0	0	0.00209744	0.00477459	0.00535774	0.00273713	0	0	0.00404494	0.00271037	0.00296198	0.00119333	0.00310625	0	0.00623512	0.00291548	0.00441049	0.00584978	0.00469707	0.0164679	0.0112953	0.00543855	0.00578626	0.00950001	0.00717179	0.00826073	0.0141599	0.0121711	0.0117577	0.0183299	0.0203025	0.0147312	0.0177816	0.0196421	0.0174269	0.0175679	0.0195757	0.0178777	0.0210307	0.013363	0.0146018	0.0142189	0.013795	0.0165817	0.0123327	0.0102555	0.00976945	0.0049432
0	0.00174636	0.00255935	0	0	0.00193709	0.00216407	0.00345549	0.00243051	0.00128039	0.00248779	0.000351791	0.00284521	0.00326322	0	0.00945493	0.00798295	0.00933506	0.0017823	0	0.00146542	0.0122501	0.0102955	0.00761159	0.00578859	0.00790439	0.00956447	0.00950293	0.0146769	0.0151624	0.0184895	0.0180902	0.0133304	0.0173907	0.0180456	0.0208725	0.0158866	0.0150234	0.0123803	0.0172787	0.0210204	0.0158319	0.0194718	0.0141271	0.0113709	0.0125388	0.0111238	0.00822469	0.0116892	0.0119309
0.00511146	0	0	0.000888138	0.0053786	0.00178991	0.00450843	0.00283832	0.00330551	0.0025708	0.00503243	0.00226385	0.00744192	0.000965564	0	0.00192009	0.00448296	0	0.000793863	0	0.000888884	0.00980388	0.0056963	0.00202701	0.00688209	0.00806456	0.00832511	0.0132779	0.0137919	0.0149263	0.0149664	0.0146157	0.0118553	0.0160657	0.0164832	0.0166901	0.0115247	0.0125658	0.016912	0.0186171	0.0218265	0.0208563	0.0169698	0.0179999	0.0148077	0.0171511	0.0187998	0.0141146	0.0127762	0.0155795
0.00061663	0	0	0.0033253	0.00515298	0.00388068	0.00973182	0.0077223	0.00257755	0	2.55251e-05	0.00601581	0.00460446	0	0.00119248	0.00195066	0	0.00126684	0.0070762	0	0.00708853	0.00876346	0.00476864	0.00350044	0.00600745	0.0093446	0.0101209	0.0140074	0.0158413	0.012249	0.00659883	0.015275	0.0160383	0.0110854	0.0103068	0.0123741	0.012451	0.0118843	0.0141813	0.014578	0.0200659	0.0205205	0.0236896	0.0233842	0.0163951	0.0141825	0.0157845	0.01269	0.0168697	0.0193221
0.000463012	0	0	0.00327594	0	0	0	0	0.0033286	0.00667088	0.00305732	0.00724884	0.0087902	0.00390695	0.000949757	0.00083459	0	0	0.00558936	0.0105527	0.0140378	0.015623	0.0097169	0.00793833	0.00770276	0.0144928	0.0138942	0.0102567	0.01039	0.0124116	0.00729125	0.00748873	0.0130806	0.0102883	0.0119733	0.0142917	0.0170598	0.0200241	0.0227287	0.021393	0.0185463	0.0220909	0.0288642	0.0241499	0.0178194	0.0199701	0.0185721	0.0181798	0.0196341	0.020338
0.0074081	0.000952806	0.0017649	0.00508047	0	0	0	0	0	0.00222027	0	0.00283867	0.00264642	0.008438	0.00318595	0.000841091	0.00344656	0.00852862	0.0027189	0.00744339	0.00606457	0.0106156	0.0141388	0.0120211	0.00513285	0.00561442	0.00842013	0.0068691	0.0132746	0.0178104	0.00804872	0.0128017	0.0119702	0.0111949	0.00768267	0.0124402	0.0161857	0.0227782	0.0274206	0.0296111	0.0204838	0.0279849	0.0289488	0.0264076	0.0240744	0.0205616	0.0197836	0.0218681	0.0238532	0.0173875
0.00269627	0.00182362	0	0.00531015	0.000141392	0.00137971	0.00774956	0.00515811	0	0	0	0	0.00460436	0.00551919	0.00387158	0.0038898	0.00235363	0.00274759	0.00371089	0.00265968	0.00249444	0.00779298	0.0110869	0.00878405	0.0137237	0.0139477	0.00997646	0.00450027	0.00858768	0.0182037	0.00329167	0.0148096	0.0167456	0.014429	0.00691719	0.00140855	0.0120923	0.0213049	0.0215225	0.029146	0.0226584	0.0249511	0.0290252	0.0234723	0.0210703	0.0177758	0.0180085	0.0214664	0.0158404	0.0158162
0.00116505	0.000662829	0.00373337	0.00203795	0.00285956	0.000399873	0.00302612	0.0104559	0.00341784	0	0.00275094	0.00116767	0.00208593	0.00665067	0.00517441	0.00891538	0.00209485	0.0100594	0.010189	0.0020352	0.00136233	0.00302486	0.00245946	0.00707541	0.014138	0.0100417	0.0101095	0.00720208	0.0116577	0.0191415	0.00690666	0.00864357	0.0110462	0.0136677	0.0172352	0.012486	0.0139624	0.0183079	0.0229735	0.0211149	0.022406	0.021687	0.0267475	0.0261384	0.0241004	0.0198306	0.0212353	0.018017	0.0172746	0.0204832
0.00623306	0.00434435	0.00505526	0	0.00330869	0	0	0.00402885	0	0.00193876	0.00540848	0.00331155	0.00133144	0.00540164	0.00311829	0.00896786	0.00409442	0.0101962	0.00438676	0.00210947	0.0081545	0.00986703	0.00341291	0.00611683	0.0070711	0.0065454	0.0109862	0.00476986	0.0106542	0.0114586	0.011505	0.0104145	0.0143556	0.0120325	0.0199195	0.0154304	0.0179996	0.0203793	0.0211279	0.025249	0.0265881	0.0289444	0.0296397	0.0264106	0.0210856	0.0188917	0.0191005	0.0161309	0.0157105	0.0181941
0.0069736	0.00158466	0	0.0025438	0.00210173	0.000141607	0	0	0	0.00705367	0.00569333	0.00200383	0.00229901	0.000252407	0.00438695	0.00998864	0.0109855	0.0114615	0.0120743	0.00920741	0.0132552	0.00693047	0.0111821	0.0134964	0.0168777	0.0102864	0.0113837	0.009523	0.0110304	0.0117647	0.0087174	0.0109017	0.00899939	0.00768091	0.0126613	0.0110913	0.0162002	0.0209846	0.0154036	0.0173895	0.0206461	0.0268084	0.0242408	0.023686	0.0202357	0.0253099	0.0201273	0.018709	0.0162811	0.012965
0	0.00294456	0.0009592	0	0.00204897	0.00056485	0.00318253	0.0050095	0.00608182	0.00233274	0.00278331	0.000354245	0.00517503	0	0.00278872	0.0101138	0.0112665	0.00878103	0.0122256	0.0069529	0.00841147	0.00536081	0.0102344	0.0123192	0.0125443	0.0121678	0.00690607	0.0158927	0.00849917	0.00329191	0.00927428	0.0122612	0.0111489	0.0131234	0.00863119	0.00857754	0.0216536	0.0183898	0.0212411	0.0137219	0.020383	0.0263637	0.0274469	0.0191186	0.0244636	0.0213488	0.0195971	0.016924	0.0148498	0.0159278
0	0.00288322	0.0010701	0	0.0038799	0	0.00704857	0.00692079	0.0103407	0.012581	0.0077008	0.00192095	0	0	0.00407748	0.00651937	0.00250834	0.00292566	0.00451332	0.00239057	0.00617082	0.00353642	0.0039376	0.00623043	0.0102062	0.0130321	0.00531748	0.0166934	0.0185879	0.00884034	0.00887049	0.013597	0.0117417	0.00788788	0.0113612	0.0122789	0.0176636	0.0170998	0.0158848	0.0125335	0.0148966	0.026569	0.0226553	0.0173627	0.0223838	0.0199344	0.0207483	0.0192088	0.0157598	0.0198007
0.00194407	0	0.00518164	0.00174528	0.000143472	0	0.000505063	0.00772634	0.00541289	0.0110276	0.00468476	0.00392103	0	0.00527846	0.0074204	0.00455407	0.00503875	0.0112703	0.0107437	0.00631687	0.00495744	0.00860352	0.0090047	0.00672108	0.00344892	0.00898344	0.0119179	0.0160323	0.00902448	0.00742917	0.00917852	0.0109836	0.0112321	0.00845966	0.0133605	0.012258	0.0124164	0.0176242	0.0232733	0.0211183	0.0195274	0.0238202	0.0232528	0.0238946	0.0312399	0.0179992	0.0169312	0.0219087	0.0199545	0.0227607
0	0.00508911	0.00261607	0.00326942	0	0	0.00249285	0.00136358	0	0.00658116	0	0	0.00438054	0.0105635	0.0114089	0.00769088	0.00748395	0.00557505	0.0132027	0.0125839	0.00734353	0.0100186	0.00470576	0.00548385	0.00831246	0.00932403	0.00764856	0.0113828	0.00848734	0.00326035	0.00735	0.0152748	0.0158243	0.00693693	0.0218845	0.0140938	0.0111563	0.0159028	0.0249437	0.0249278	0.0210163	0.0247374	0.0273013	0.0238251	0.0255653	0.0161326	0.0165768	0.0158451	0.0184303	0.0179818
0.00798333	0.00185184	0	0	0	0	0.00657977	0	0	0.00221456	0.000455011	0	0	0.011573	0.00977458	0.00997701	0.00880355	0.00388409	0.00715875	0.00660965	0.00820282	0.00776049	0.00879563	0.00922533	0.00903064	0.0069517	0.00788971	0.00802968	0.00674034	0.00812397	0.00608714	0.0165843	0.0141051	0.0143973	0.0204155	0.0187794	0.0169296	0.0137543	0.0204859	0.0257852	0.0185702	0.0174223	0.021322	0.0179439	0.018947	0.0189511	0.0168799	0.0178159	0.018103	0.0165213
0.00892704	0.000870365	0	0.00384254	0.00125135	0.00537204	4.86769e-06	0	0	0.00196264	0.0121269	0.00581988	0.00460949	0.0102027	0.00673848	0.00423037	0.00526674	0	0	0.00427992	0.00449838	0.0061925	0.00980298	0.00757736	0.00731161	0.0106739	0.0115988	0.00924867	0.0077996	0.00433169	0.0134495	0.0208124	0.011648	0.0148038	0.0161393	0.0124971	0.0221853	0.0164466	0.0162702	0.0189468	0.0156699	0.0150954	0.0192468	0.016118	0.0185247	0.0220281	0.0190937	0.0212006	0.019494	0.020589
0.00423259	0.00527652	0.00222465	0.00574272	0	0	0	0.00463574	0.00498637	0.0105426	0.00948544	0.00808908	0.00721824	0.00397006	0.00542871	0	0.000652105	0.00376399	0.00129521	0.00535267	0.000792828	0	0.00268328	0.0071236	0.0128675	0.0126668	0.0123451	0.0157599	0.0165779	0.0117092	0.00925077	0.00816926	0.0102145	0.0103943	0.0155193	0.0143108	0.0173104	0.0201123	0.024984	0.0255849	0.0210526	0.0213798	0.0167302	0.0213841	0.024638	0.0211681	0.014609	0.0144102	0.019074	0.023398
0.00524346	0.00344296	0.00726285	0.0035782	0.00111334	0.00149331	0	0	0.00701173	0.0111268	0.0129939	0.00828807	0.00166517	0	0.00897238	0.00626914	0.00840572	0.00675591	0.0067205	0.00399207	0.00373989	0.00159264	0.00416062	0.0144511	0.0128479	0.0142148	0.0110358	0.00156641	0.00952642	0.00674717	0.014321	0.00675212	0.00696524	0.012083	0.0131325	0.00762141	0.0147584	0.0146834	0.0177585	0.0185561	0.0165975	0.0192141	0.0133175	0.0226918	0.0228387	0.0182728	0.0141381	0.0178426	0.0174557	0.0239754
0.000550973	0	0	0.00225383	0.00195396	0.00676983	0	0.00412342	0.00786421	0.00918778	0.00760999	0.00138709	0	0.00400735	0.00597409	0.0078159	0.0114122	0.000680266	0	0.00737088	0.00304595	0.00714641	0.0109103	0.00556648	0.00727549	0.0105137	0.00859518	0.00520527	0.0106366	0.00817392	0.0139514	0.00744176	0.00989586	0.0155861	0.0111651	0.00709952	0.00807876	0.0131426	0.0193722	0.0180772	0.0217623	0.0200364	0.00976822	0.0164407	0.0196069	0.0199504	0.020983	0.0209679	0.0144859	0.0253533
0.00382729	0	0.000839868	0.00775009	0.00574252	0.00579085	0.00222638	0.0049288	0.00767047	0.00466156	0.0134572	0.00659067	0	0.0075869	0.00862612	0.00572137	0.0105022	0.00782683	0.00512529	0.0108556	0.00738991	0	0.00728061	0.0115827	0.0116703	0.00907473	0.0142061	0.0126597	0.0114035	0.00727729	0.00890405	0.0168241	0.0174866	0.0183306	0.0145945	0.00820737	0.0126449	0.0103804	0.0171218	0.0142565	0.0250287	0.0219282	0.0159606	0.0156614	0.0182531	0.0177249	0.0181258	0.0232279	0.0169215	0.0151746
0.00330394	0.00247193	0	0.00366641	0	0.00296931	0.000726328	0	0.000502407	0.0109648	0.010821	0.00614893	0.00218627	0.00845838	0.0149232	0.00454533	0.0100357	0.0134075	0.00906678	0.0144887	0.0107152	0.00256465	0.00624039	0.00840661	0	0.00555652	0.0145888	0.0144172	0.0204099	0.0105949	0.00981179	0.0113586	0.0130091	0.0156523	0.0137994	0.00909321	0.0141162	0.00991026	0.0152857	0.0176068	0.0190666	0.0170391	0.0106119	0.0133983	0.0157436	0.0163704	0.0161259	0.0204731	0.0228397	0.0214166
0.00255228	0.00276339	0	0	0.00205418	0.0058604	0.00116991	0	0.000738853	0.0141881	0.00924965	0.00905141	0.0052793	0.00735227	0.0088796	0.00361033	0.00827205	0.0103424	0.01134	0.0097786	0.0109629	0.0119951	0.00480061	0.00511865	0.00209777	0.00564074	0.010678	0.00620421	0.0133419	0.00767975	0.00937032	0.00584779	0.0108699	0.0130721	0.0131676	0.0100639	0.00556823	0.00773928	0.0133023	0.0228447	0.0187599	0.0164464	0.0117557	0.0206748	0.0241836	0.0221498	0.0143568	0.020637	0.0217084	0.0207514
0.000909431	0.00149732	0.00750015	0	0	0.0036688	0.000873336	0.0047082	0.00460295	0.00932231	0.00383558	0.00881321	0.00346223	0	0	0.00958419	0.00280447	0.00817332	0.00502627	0.00529497	0.00897491	0.0116335	0.00321818	0.00545887	0.0121951	0.00549575	0.0102406	0.00969375	0.0118934	0.00539471	0.0155298	0.0132528	0.019011	0.00650613	0.00973844	0.0129788	0.0151485	0.00921625	0.00916724	0.0111181	0.0120453	0.0180785	0.0196897	0.0208139	0.0183374	0.0146313	0.0101383	0.017561	0.0225488	0.0202515
0.00487939	0	0	0.00184413	0.00175916	0.00181741	0.00566876	0.00602712	0.0091757	0.00961466	0.00861421	0.00793401	0	0.00632221	0.00381116	0.00747324	0.00791478	0.00687507	0.00533952	0.0060591	0.00753864	0.00692037	0.00809927	0.0096223	0.0113734	0.0122079	0.00929739	0.00450169	0.0113265	0.016798	0.018296	0.0154828	0.0112158	0.00315983	0.0103303	0.00919511	0.0142086	0.00936662	0.0167214	0.0158137	0.00944678	0.0193097	0.0187929	0.0200009	0.0165287	0.013902	0.0129766	0.013401	0.0167898	0.0228705
0.00341162	0	0	0.00825265	0.00274676	0	0.00635694	0.00352159	0.00519382	0.00376286	0.000989055	0.000312305	0.00767038	0.00289203	0.00426187	0.000151571	0.00400565	0.007875	0.0102927	0	0.00192511	0.00682009	0.00956505	0.00997307	0.0166593	0.00633053	0.00746374	0.00767481	0.0134261	0.0121455	0.00944761	0.0137342	0.0132691	0.0154665	0.0177635	0.00843456	0.00934159	0.00471009	0.0153615	0.0125745	0.0147493	0.012685	0.0151924	0.012676	0.0177557	0.0176293	0.0217163	0.0160778	0.0152298	0.0210548
0	0	0	0.00173697	0	0.00125612	0.00675986	0.00777003	0.00268495	0.000599126	0.00211644	0.00113424	0.00354859	0.00391997	0.00442557	0.00265384	0.00878647	0.00901913	0.00810079	0.00464339	0.00293779	0.0062004	0.00923002	0.0101661	0.0134484	0.00643007	0.0022815	0.00514646	0.00622184	0.0137512	0.0114817	0.00676868	0.00905932	0.0116675	0.0106477	0.0114071	0.0137062	0.0106056	0.0198523	0.0176355	0.0177201	0.00814201	0.0162097	0.015451	0.0173261	0.0163825	0.0153308	0.0165515	0.0175456	0.0180922
0.000274722	0.00144517	0.00286018	0.000428948	0.00181624	0	0.00300344	0.00112582	0.00211896	0.000582808	0.00404556	0.00576914	0.00686936	0.00885737	0.0102164	0.00299214	0.00456677	0.00567786	0.005231	0.00851509	0.00225035	0.00481119	0.00922303	0.00889862	0.00676647	0.0102327	0.00657046	0.00603821	0.0040628	0.00546441	0.012737	0.0100153	0.00089873	0.0109702	0.0106419	0.00801915	0.0108307	0.0142126	0.0124977	0.0142394	0.00975465	0.0105579	0.0129685	0.012182	0.015957	0.0143057	0.0184611	0.012743	0.010941	0.0172142
0.00163176	0.00383458	0.0027086	0.0010373	0.00284814	0.00433148	0.00834945	0	0	0.00181846	0	0.000321496	0.00377707	0.00811441	0.00477815	0.0088519	0.00283433	0	0.00338152	0.0013179	0.00698329	0.00528809	0	0.00870431	0.0138046	0.00485015	0.00149272	0.00919082	0.0114427	0.00859281	0.00358989	0.0134345	0.00956131	0.0124913	0.00770364	0.0114838	0.0102767	0.0123271	0.0126166	0.00850693	0.00831269	0.011562	0.0165045	0.015912	0.0140151	0.0174818	0.0173415	0.0198629	0.0149562	0.0144919
0.00204912	0.00259463	0.00787362	0.00620402	0.00482473	0.00570116	0.000973248	0	0.00207458	0.000511618	0.00454992	0.00414202	0.00633894	0.00908795	0.0060359	0.00226606	0.00614918	0.00537234	0.00908393	0.000972932	0.00817464	0.00608616	0.00359458	0.00761918	0.0097982	0.00703247	0.00609199	0.00604772	0.0092941	0.0105935	0.0100182	0.0173918	0.0103729	0.0106566	0.00983482	0.00548531	0.00658642	0.009746	0.0144375	0.00784169	0.00829016	0.00897027	0.0104875	0.0200824	0.0165316	0.0188668	0.0206134	0.0217613	0.0174503	0.0160144
0.00269369	0.00133106	0.00485765	0.0085534	0.0111787	0.0155659	0.0135559	0.00442323	0.00421971	0.00741155	0.00519198	0.00359995	0.00760888	0.00131769	0.00271507	0.000606148	0.0125771	0.0102002	0.0122547	0.00846149	0.00353295	0.00902659	0.00516717	0.00596154	0.0090754	0.0088294	0.00588483	0.0112043	0.0124198	0.00400999	0.0116813	0.00689172	0.00518826	0.0116963	0.0036499	0.010762	0.00834709	0.0060178	0.00615256	0.0132374	0.0110699	0.00997351	0.0136509	0.0111701	0.0146266	0.0142895	0.0194336	0.0200856	0.00997829	0.0147428
0	0	0.000341326	0.00512163	0.00381212	0.00322407	0.0111298	0.00663111	0.0120408	0.0120712	0.00647498	0.00519632	0.000415162	0.00780667	0.00541942	0.0050111	0.0111564	0.00991052	0.0125889	0.00915548	0.00394882	0.0143819	0.0120923	0.00302531	0.00815261	0.00443486	0.00274067	0.00623925	0.015597	0.00649888	0.00749073	0.00891817	0.0127694	0.0172405	0.0127572	0.01244	0.0110409	0.0151087	0.0198159	0.0165618	0.013277	0.0107674	0.0116942	0.0136786	0.0111805	0.0112807	0.0127792	0.0170981	0.0184285	0.0139798
0.00441111	0.00440117	0.00116108	0.00561358	0	0	0.00673421	0.00805286	0.00361918	0.0037964	0.00370384	0.00652727	0.00420077	0.00760461	0.00613171	0.00829852	0.0105698	0.00851477	0.0122107	0.00939707	0.0081878	0.00766689	0.0142959	0.00922377	0.0089082	0.0105475	0.00659764	0.00615913	0.00785811	0.0102259	0.0107687	0.00617242	0.0169312	0.0181143	0.0196059	0.00557548	0.0063513	0.00947072	0.0176627	0.0104448	0.0124473	0.00340455	0.00707953	0.0129535	0.00926716	0.0092086	0.0148208	0.0195711	0.0140548	0.0190609
0.00403439	0.00718649	0	0	0	0	0.00263958	0.00750603	0.00601265	0	0.00161947	0	7.43129e-05	0.00579683	0.00998522	0.00287951	0	0.00200289	0	0	0	0	0.00469198	0.0148031	0.00835272	0.00628757	0.0163503	0.0153624	0.0126437	0.0123022	0.0144824	0.0097455	0.0141806	0.0200778	0.0181629	0.0062569	0.0060822	0.00890343	0.012261	0.0170342	0.00954802	0.00686995	0.0112151	0.0108377	0.0124308	0.00921213	0.000660604	0.00874191	0.0128863	0.0169309
0.00324295	0.00547864	0.00501316	0	0	0	0	0.0023782	0.0034772	0.00500251	0.00338035	0.00341087	0.000862586	0.00282826	0.00486426	0.00417661	0.00329757	0.00309907	0.00284493	0.00275691	0.000937652	0.00257288	0.00544456	0.00204599	0.00264798	0	0.0110151	0.012276	0.00975214	0.00422976	0.0116289	0.00957327	0.0103524	0.0150032	0.01297	0.0122776	0.00610419	0.00932831	0.014506	0.0138341	0.00893027	0.0143166	0.0122232	0.00977987	0.0102152	0.0114747	0.00845833	0.0138323	0.0128814	0.0151552
0.00262839	0.00463191	0.00269752	0.00393391	0.000249304	0	0	0.00211889	0	0.000330135	0	0.0105968	0.00373296	0.00909118	0.0123545	0.00930439	0.00170812	0	0	0.00616217	0.00301528	0.00566346	0.0054091	0	0.00138922	0.0046435	0.0125782	0.00438663	0.00430036	0.00865687	0.0120139	0.0104119	0.0168963	0.0113165	0.00365551	0.0112631	0.0131952	0.0127203	0.011109	0.0125626	0.00307241	0.0185002	0.0058144	0.0108043	0.0119426	0.0160487	0.0173248	0.0156414	0.00894259	0.0146149
0.00166167	0.00510828	0.00143991	0.00130717	0.00340439	0	0	0.0110598	0.00835649	0.00331369	0.00287297	0.0103685	0.000997368	0.00792037	0.00262118	0	0.00102839	0.0015173	0.00731842	0.00943873	0.00321707	0.00412636	0.0026095	0.00460027	0.00403031	0.00494282	0.011357	0.0114022	0.00443292	0.00947966	0.00555158	0.00348332	0.010598	0.0161439	0.0129712	0.00989645	0.0119564	0.00796181	0.0102811	0.0104068	0.0171593	0.0227275	0.0108747	0.00706025	0.00671675	0.00689943	0.0154729	0.0168612	0.0155469	0.0240407
0	0.000573654	0	0.00508301	0.00648918	0.0050378	0	0.00153257	0.00289725	0.00314997	0	0.00596271	0.00196946	0	0.00160041	0.00292666	0.00960207	0.00757251	0.0110889	0.00932199	0.0121913	0.00631496	0.00764861	0.00689572	0.00557252	9.64999e-05	0.00490291	0.00563575	0.00439448	0.00656759	0.00304426	0.0106999	0.0106642	0.0100759	0.0129235	0.00985765	0.00533053	0.00855109	0.0152134	0.0179263	0.010119	0.0110892	0.011366	0.00999545	0.0116496	0.0107059	0.0105798	0.0153892	0.0128391	0.0126103
0	0	0.00014393	0.002029	0.00261265	0.00264068	0.0023225	0.000359244	0.00257857	0.00509033	0.00720574	0.00471899	0.002437	0	0.00496949	0.0113138	0.00653804	0.004042	0.00878717	0.00922929	0.00845096	0.0101858	0.00524104	0.00814838	0.00929681	0.00494448	0.00730078	0.00667359	0.00220182	0.00287642	0.00560947	0.017277	0.0162276	0.00906888	0.00650515	0.00906526	0.00495018	0.00406688	0.0088655	0.0154534	0.00515082	0.00995065	0.0105963	0.011933	0.0147524	0.0138436	0.00671447	0.0117017	0.0104899	0.0168058
0	0	0.00758917	0	0.00548689	0.00258304	0.00322945	0.00226543	0.00364085	0.00258743	0.00914299	0.00403401	0.00342455	0	0.00606992	0.00887767	0.00328557	0.00541088	0.00841439	0.00663364	0.00823036	0.0102146	0.00117138	0.00444201	0.00748611	0.0150145	0.00310507	0	0.00593496	0.00454373	0.00246172	0.0132754	0.011266	0.00719638	0.00720283	0.00837973	0.0137323	0.0111412	0.00722342	0.00993761	0.00507374	0.00614515	0.0146139	0.00814748	0.0108512	0.00888885	0.00805039	0.0157978	0.0141419	0.0123559
0.00103399	0.00298415	0.00205121	0	0.00119386	0.0053274	0.00620125	0.000109523	0	0.00821776	0.0132429	0.00435243	0	0	0.00865628	0.00371397	0.0068107	0.00533699	0.00609556	0.0038299	0.0120984	0.0110782	0.00675201	0.00829331	0.00884839	0.00801719	0.00910572	0.000785294	0.00250484	0.00373188	0.0065395	0.00615864	0.00921447	0.000159494	0.00612672	0.00594465	0.00588439	0.0102752	0.00970286	0.0122454	0.0113071	0.0134173	0.0146828	0.0136414	0.0112402	0.00924473	0.0115415	0.0139982	0.0141952	0.0142839
0	0	0.00450833	0.00462854	0.000229803	0.00519455	0.00596253	0.00307529	0.00153109	0.00898769	0.00837037	0.00715603	0.00533577	0.00255581	0	0.000723716	0.00592893	0.00192554	0	0.00107287	0.00705758	0.0121246	0.00527434	0.00633566	0.00931241	0.00569753	0.00621171	0.0105102	0.00927014	0.00976099	0.011665	0.00630161	0.00455424	0.00604639	0.00567475	0.00418827	0.0057363	0.00828203	0.0107152	0.00802427	0.0102434	0.0126307	0.00958197	0.0137384	0.0096683	0.0120855	0.00784351	0.0124231	0.0148906	0.0133945
0.00220232	0.00371884	0.0055292	0.00515587	0.00201316	0.00535211	0.00104058	0.00370962	0.0047004	0.00249317	0.00212357	0.00572125	0.0063058	0.00433758	0.000743479	0	0.0042656	0.00435839	0.00540572	0.00534546	0.00445533	0.00463285	0.00359489	0.00856144	0.00747877	0.00374299	0.00213019	0.0146436	0.00678115	0.00952563	0.0073939	0.00998492	0.00666288	0.00700379	0.00655468	0.00705644	0.00107509	0.010508	0.0191456	0.0101678	0.00966272	0.0111984	0.00733676	0.00777493	0.0123599	0.0165456	0.0117061	0.013883	0.012513	0.0144811
0.00368588	0.00534385	0.0102924	0.000682787	0.00283383	0.00647038	0.00291333	0.00409776	0.00768381	0.00563459	0.000568101	0.00745013	0.00412952	0.00212422	0.000456319	0.00103452	0.000432491	0.00751497	0.00820762	0.00443848	0.00228378	0.00294513	0.00337446	0	0.00425707	0.00662339	0.00883185	0.00780531	0.00283228	0	0.00117818	0.0134187	0.0101445	0.00730423	0.0103877	0.00868574	0.00778495	0.00962477	0.0160056	0.0066814	0.0103119	0.0130473	0.0153985	0.0125384	0.0101028	0.0108819	0.0122987	0.0141171	0.00738152	0.0168287
0.00713711	0.0047432	0.00482841	0	0	0.00406434	0	0.00274949	0.00279279	0.0033972	0.00561002	0.00917819	0.00434566	0.00274355	0.00658825	0.0082675	0.00401217	0.0079915	0.00492432	0.00857152	0	0.00337808	0.00467132	0.00596686	0.0051021	0.00178402	0.000859806	0	0.00192162	0.000213281	0.00686414	0.0103161	0.00646959	0.0108026	0.00709632	0.0126016	0.00782197	0.0078649	0.00655458	0.00352775	0.0136116	0.0108279	0.0129375	0.0184631	0.0092944	0.00559097	0.0106906	0.0114076	0.00831727	0.0138
0.000113937	0	0.00440593	0.00013288	0	0.00475012	0.00211215	0.00205953	0.00205242	0.00196499	0.00634739	0.00709555	0.00750151	0.0103474	0.00794626	0.00915118	0.00395789	0.00674569	0.0056863	0.00676516	0.00314061	0.00634252	0.00620911	0.00415106	0.00343539	0.00758175	0.00522469	0.000984772	0.00539975	0.0033856	0.00613047	0.00368936	0.00807581	0.0119137	0.00323853	0.00410014	0.00353882	0.0103366	0.00472436	0.00710937	0.0150915	0.00905707	0.0061241	0.0150037	0.013949	0.00700723	0.0116568	0.00906458	0.0082032	0.0151433
0.000991529	0	0.00206052	0.000231239	0.00446182	0.00490322	0.000766193	0.00289375	0.00546856	0.00116357	0.000261584	0.000477773	0.00145122	0.00842805	0.00326604	0.00420102	0.00171276	0.00687038	0.00653518	0.00516921	0.00923133	0.00575127	0.00399789	0.0080869	0.00699315	0.0105511	0.0027638	0.00595147	0.00680434	0.00492372	0.00539776	0.00105758	0.00468864	0.0157051	0.0103817	0.0103002	0.00654113	0.0105143	0.00865069	0.0141542	0.0093324	0.00880201	0.00720883	0.0158606	0.0211136	0.0149741	0.0169843	0.0127914	0.00481775	0.0108392
0.00328441	0.00729205	0.00331315	0.00242363	0	0.000673644	0.00353934	0.00370952	0.0045196	0.00364815	0	0	0	0.0122146	0.00998103	0	0.00470789	0.0104055	0.00551729	0	0.0053346	0.0042104	0.00540423	0.00548047	0.00585787	0.00378639	0.00648023	0.00840992	0.00938921	0.00161904	0	0.00870316	0.0136315	0.0147058	0.0130833	0.00918112	0.00657391	0.00708356	0.0113814	0.00655105	0.0026567	0.0111637	0.00616706	0.0139202	0.00833301	0.0139522	0.0124863	0.00876371	0.00567012	0.0146462
0.00246275	0.0052275	0.00326156	0	0.00227479	0.00247261	0	0.00396768	0.00534206	0.0056434	0.000738819	0.00474247	0	0.00620799	0	0	0.00562851	0.00403315	0.002024	0.00439689	0.00421422	0.0064229	0.00764909	0.00991443	0.00312993	0.00952487	0.000834997	0.00456765	0.00479589	0.00881998	0.00654076	0.00398031	0.013839	0.00977274	0.0108847	0.00659751	0.00592485	0.0127693	0.00923283	0.00421157	0.0078718	0.0110568	0.00801304	0.0114735	0.00900142	0.0130967	0.0160722	0.0135939	0.0119853	0.0116551
0.00522842	0	0.00486676	0.002319	0	0	0.000132399	0.004392	0.00272279	0.00211076	0.00199661	0.000927967	0	0	0	0.00446785	0.00581501	0.00429428	0	0.000400556	0	0.00414941	0.0134449	0.00863492	0.00644161	0.0105422	0.00561101	0.00546247	0.00652796	0.00770524	0.00782948	0.00887767	0.00619013	0.0108939	0.00806221	0.00274982	0	0.00443865	0.00967981	0.0105495	0.00830809	0.0100793	0.00533457	0.00997222	0.00939966	0.0116271	0.015899	0.0123279	0.00811409	0.0124083
0.000217819	0	0.00297821	0	0	0.00119442	0.00227264	0	0	0.000995808	0.000517941	0.00179657	0	0	0.00130934	0.00837591	0.00804569	0.00668997	0	0.00322062	0.0011162	0.00597967	0.00743642	0.0088882	0.00672125	0.00351146	0.00971857	0.0084141	0.00843863	0.00822935	0.00639346	0.00416935	0.00644564	0.011262	0.00485644	0.00531683	0.00145903	0.0089811	0.00921543	0.00819505	0.00686555	0.000395355	0.00671431	0.0116492	0.00743364	0.0108713	0.0103009	0.00867917	0.00895906	0.0117622
9.22272e-05	0	0	0	0.00440577	0.00449543	0.00085638	0.0021375	0.00729792	0.00701437	0.00716257	0.0019453	0.000256236	0	0.00428471	0.00701338	0.00537353	0.00512297	0	0.000293426	0	0	0	0.00605149	0.0104126	0.00716572	0.0123814	0.00852186	0.00926418	0.00798895	0.00613919	0.0048192	0.00735788	0.00227397	0.0035933	0.00712246	0.00597207	0.00666204	0.0107118	0.0100546	0.00839473	0.00455743	0.0106447	0.0200934	0.0139047	0.00512242	0.00395538	0.00872676	0.00991898	0.00897984
0.00291035	0.00183678	0	0.00427833	0.00223869	0.00105336	0	0.00132847	0.00949585	0.00653616	0.00290479	0	0	0	0	0.000156428	0.0039926	0.0061731	0	0.00371649	0.000613234	0.000674679	0.00563133	0.00371776	0.000112236	0.00418041	0.0105249	0.0143736	0.00857397	0.00716198	0.0133324	0.00781624	0.00415814	0.00938578	0.0089822	0.00348585	0.00596348	0.0107742	0.0131778	0.0167789	0.0129248	0.00963507	0.00997165	0.0162127	0.019835	0.0182617	0.00956944	0.00757375	0.00801996	0.00776441
0.000479487	0.00896013	0.00283637	0.00305121	0.000806453	0.00805928	0.00729152	0.00987701	0.00386998	0.000301508	0.00277626	0	0	0.00108075	0.00156499	0.00717219	0.00569273	0.00605785	0.00574126	0.0078011	0	0.00414661	0.00464631	0.00251164	0.00674794	0.011725	0.0110189	0.00669694	0.00249635	0	0.00717813	0.0069179	0.00504168	0.00677779	0.00437856	0	0	0.00904718	0.0116655	0.00993853	0.00494337	0.00236634	0.0159665	0.0146376	0.0155613	0.0164821	0.013665	0.0109528	0.0119288	0.00809685
0	0.000522349	0	0	0.000291809	0.00273528	0.00074882	0.00347619	0.00469462	0	0.00025083	0.00409496	0.00143114	0	0.000142703	0.00336482	0.00302024	0.00836562	0.001826	0.000677281	0.00176852	0.00618434	0.00731809	0.000642205	0.00759731	0.00427725	0.0123476	0.0119418	0.00132936	0.00446449	0.0022714	0.00854929	0.0128173	0.0073031	0.00749897	0.0074548	0.0067199	0.00635927	0.0109755	0.00695565	0.00801365	0.00527003	0.0126454	0.0163035	0.0125897	0	0.00837587	0.0121508	0.00593526	0.00982634
0	0	0	0	0.00375617	0.00363746	0	0.00618898	0.00737275	0.00243589	0	0.00453977	0.00423851	0	0	0.00745036	0.00713394	0.00301647	0.000315526	0.0016578	0.00971808	0.0033106	0.00840287	0.00436927	0.00812842	0.00230109	0	0.00805328	0.00687144	0.0107027	0.00301376	0.00874622	0.0113539	0.00896041	0.00361844	0.00850317	0.00711722	0.00262856	0.0032402	0.00544419	0.00984377	0.0110398	0.00813157	0.0105676	0.0134576	0.00755831	0.00935696	0.0158524	0.0127149	0.0125851
0	0	0.00220804	0	0.00382605	0.00190789	0	0.00295367	0	0.000551017	0	0.00464429	0.00178266	0.00343772	0.00339142	0	0.0031033	0.00203118	0.00375435	0	0.00126364	0	0.00332815	0.00268976	0.00591949	0.00274694	0.00508567	0.0043507	0.00618693	0.00829851	0.00458757	0.0044346	0.00355716	0.00266132	0.00524733	0.00393307	0.00437593	0.00411968	0.00719012	0.00851252	0.00628716	0.0070024	0.00660112	0.00802206	0.00460544	0.00932014	0.013944	0.0151649	0.0185818	0.0113567
0	0	0.0068612	0.00885886	0.00333609	0.00231875	0	0.00176696	0	0.000952527	0.000690869	0.000924938	0	0.00431348	0.00125851	0	0.000167965	0.00998013	0.00883038	0.007168	0.00221549	0.00644338	0.00586465	0.00329619	0.00429335	0.0032446	0.00771062	0	0.00911429	0	0.00129933	0.00317191	0.00806552	0.00437107	0.00682876	0.00171597	0.00804702	0.0108236	0.00899771	0.00584289	0.0127834	0.00955611	0.00844845	0.013342	0.00888044	0.0110361	0.0124506	0.0126211	0.0130998	0.00599035
0	0.00238889	0.00261557	0.00892517	0.00318597	0	0	0.00672932	0	0.00346941	0.00799219	0.00611055	0.000420362	0.00607251	0.00265577	0.00389906	0.000658903	0.00426196	0.00320714	0.00798406	0.00630761	0.00107879	0.00378629	0.00543192	0.0066563	0.00692719	0.00247361	0.00334066	0.00179387	0	0.00264077	0.00341386	0.00519315	0.00468046	0.004588	0.00365819	0.00404599	0.00603461	0.0050337	0.00729418	0.00722926	0.012446	0.0163355	0.0157152	0.00910491	0.0140265	0.0171824	0.00969832	0.0105668	0.00699599
0	0.00728086	0	0.00587396	0	0	0.00143996	0.00428167	0	0.00513769	0.00827173	0.00855688	0.00196494	0.00127858	0	0.0060132	0.00157252	0.00201897	0.00267308	0.00561612	0.0047858	0.002482	0	0.00257732	0.00552166	0	0	0.00731812	0	0	0.00575958	0.00951684	0.00995469	0.00187879	0.00410852	0.00287995	0	0.00492436	0.00969916	0.00583596	0.00998153	0.0116967	0.0105772	0.0117004	0.00842701	0.0100525	0.00984351	0.0118491	0.0144707	0.0123011
0	0.00160938	0.0020806	0.00286383	0	0	0	0.00211109	0.000536605	0.00200787	0.00196673	0	0	0.000599832	0.000556796	0.00325077	0.00339486	0	0.00114475	0.000285698	0	0	0.000855059	0	0.000373528	0.00519299	0.00481687	0.00193347	0.000863712	0	0.00725143	0.0129407	0.0113326	0.00678709	0.00626515	0.00542541	0	0.0058077	0.0104466	0.00617535	0.00915255	0.0110429	0.0146679	0.010097	0.00818711	0.010582	0.0112151	0.00979837	0.0111601	0.0130423
8.39441e-05	0.00202785	0.00243746	0.00318921	0.000634763	0.00163062	0	0	0	0.00447546	6.25605e-05	0	0.000334156	0.00220856	0.00470805	0.00556403	0.00195679	0.00128107	0.00170884	0	0	0.00347228	0.00267953	0.00412925	0	0.00119579	0.00172657	0.000875471	0.00564107	0.00158036	0.00235867	0.00865324	0.00804203	0	0.00333311	0.00860962	0.00472425	0.00666578	0.0125448	0.00603876	0.00593385	0.00816564	0.00673188	0.00659837	0.00414448	0.00974129	0.00754391	0.00497826	0.013789	0.0175775
0.00615952	0	0.00161011	0	0	0.00306885	0	0	0	0.00116984	0.00142681	0	0.000406536	0	0.00317743	0.000443501	0.00290007	0.00169647	0.00449607	0.0011183	0.00135806	0.000681994	0	0.00515697	0.000328545	0.00281838	0.00536151	0.000820138	0	0	0.00422101	0.0104273	0.00490317	0.00513182	0.0067064	0.00736571	0.00514156	0.00361747	0.00557786	0.00509245	0.00509428	0.00919281	0.00693668	0.013218	0.00801594	0.0072331	0.0109334	0.00926905	0.017667	0.0110459
0.00923908	0	0	0	0	0.00436987	0.00149875	0.00396042	0.00484706	0	0.00178636	0.00270481	0	0	0.00545659	0.00751185	0	0.00162723	6.93847e-05	0.00184803	0.00114237	0	0	0.000964959	0.0066584	0.0028393	0.00136316	0.002741	0.00249756	0.00656499	0.0081986	0.00927013	0.00677379	0.00952796	0.00304489	0.00482065	0.00371348	0.0138026	0.00667113	0.00970361	0.0038316	0.00985978	0.00741151	0.0108344	0.0137363	0.00982752	0.0102593	0.0161191	0.0111669	0.0128056
0.00299045	0	0	0	0	0.000702332	0	0	0.0028465	0	0.00149668	0.00121662	0	0	0.00325637	0.00276549	0.00382408	0.00156036	0	0	0.00303428	0	0	0.000960158	0	0	0	0	0.00680645	0.00202901	0.00419491	0.00475363	0.00453014	0.0033888	0.00912043	0.00198219	0.00718906	0.00936774	0.000695515	0.00907388	0.0128974	0.00390807	0.00643537	0.00532079	0.00807432	0.00134369	0.00345501	0.0100221	0.00658098	0.0102927
0.00370065	0	0	0.00231906	0.00354059	0.00650971	0.00259233	0.00367829	0.00295612	0	0.00177421	0.000858095	0	0.00574127	0	0.002933	0.00597308	0.00561752	0.00538037	2.68933e-06	0.00169172	0.00376231	0.00610248	0.00357184	0	0.000797171	0	0.00121031	0.00534758	0.00162969	0.00589863	0.00520177	0.00737215	0.00384561	0.00689544	0.00517006	0.00360427	0.00231255	0	0.0098144	0.0109482	0.00139894	0.000239307	0.000317304	0.00614545	0.00799018	0.0100144	0.00676622	0.00885777	0.0131203
0.00187555	0.000586768	0	0.00164546	0.0050223	0	0.00301922	0.000269484	0	0	0	0.00111596	0.00189692	0.00137883	0	0	0.00368794	0.00855287	0.00502476	0.00276113	0.00459048	0.0031817	0.00309264	0	0.00172694	0.00253784	0	0.000733505	0.00334766	0.00630162	0.00567618	0.00375173	0.0022336	0.00360665	0.0109721	0.00482981	0.00539806	0.0106788	0.00733082	0.0111365	0.0106199	0.00699114	0.00761221	0.0114042	0.00749901	0.00761739	0.00706139	0.00560622	0.0144393	0.0232214
0.00595354	0.00297002	0	0.00232148	0.00788494	0.00291043	0.00302053	0	0	0	0	0.00382546	0.00492755	0.000376012	0.000295161	0.00152309	0.00147089	0.0067228	0.00279677	0.00576186	0.00715616	0.000385526	0.00243794	0.0101941	0.00350855	0.000238678	0.00463447	0.00113421	0.00101964	0.00846333	0.00596256	0.00171144	0	0.00846884	0.00863848	0.00487957	0.00522438	0.0056984	0.00123921	0.000981753	0.00707309	0.000294488	0.00651469	0.00711426	0.00757223	0.0059154	0.00244909	0.00801408	0.00993439	0.0118304
0.00313796	0.00121369	0	0.00164352	0.00563542	0.00352804	0.000871276	0	0	0	0	0	0.00122698	0.00479379	0.000981404	0.00612675	0.0021806	0.00669969	0.0027677	0.0026358	0.00224914	0	0.00761558	0.0100385	0.00810849	0	0.00360785	0.00347555	4.44748e-05	0.00175919	0.00453884	0	0.00732611	0.0038844	0.00702379	0.00687515	0.00180821	0.00393672	0.003318	0.00739011	0.00643588	0.00496462	0.00687	0.00461005	0.00645853	0.0156394	0.00315811	0.00915207	0.0168968	0.0127278
0.00409386	0.00495554	0.00330604	0.00131544	0.000496417	0	0.0021076	0	0	0	0	0	0.00269653	0.000900848	0	0.00255758	0	0.00077523	0	0.00478993	0.000991176	0.00224077	0.00299027	0.00416923	0.000732573	0.00274655	0.00670995	0.00586165	0.00410907	0.00169634	0	0	0.00382897	0.00366915	0.00546103	0.004729	0.00663261	0.00686023	0.00585874	0.00128882	0.00223038	0.00987338	0.00451743	0.00321843	0.00415511	0.00889284	0.00239922	0.00501487	0.0146268	0.0114672
0	0.00316883	0.000935063	0	0	0.00190209	0.00126007	0	0	0.000837831	0.000299272	0.00206455	0.00154735	0	0.000101263	0.00210636	0.00241398	0	0.000321923	0	0	0.00500148	0.00173477	0.00197212	0.000908681	0.00256494	0.000983182	0	0.000813798	0	0.00049953	0.00719557	0.00824571	0.00124381	0	0.000907373	0.00477131	0.00362198	0.0057406	0.00479699	0	0.00262621	0.00807776	0.00178578	0.0116708	0.0119064	0.0103619	0.0063233	0.0125564	0.0110809
0.00231149	0.00100436	0.00157966	0.000368623	0	0	0.0020578	0.00443405	0	0	0.00224233	0.00193608	0.000522231	0	0.00100939	0.00122127	0.000310204	0	0	0	0	0.000939195	0	0	0.00214351	0.00417308	0.00441179	2.73404e-05	0	0	0	0.00415877	0.00124356	0.00256532	0.00753697	0.00484641	0	0.000721023	0	0.00414897	0.00784292	0.00385958	0.00675309	0.00701179	0.011477	0.0105445	0.00670853	0.00713826	0.016526	0.0199157
0.00634502	5.31479e-06	0	0.00293969	0.00156081	0.000306079	0.00161468	0.00617176	0	0.00151661	0.00396754	0.00207347	0.000590725	0.0022304	0.00355682	0.000393994	0.000944395	0	0	0.00248465	0.00372632	0.000709627	6.18781e-05	0.00451911	0.00533171	0.00274987	0.00440737	0.00411901	0.00242517	0	0	0	0.00127863	0	0.00661985	0	0	0.00550074	0.00885383	0.00519088	0.0107785	0	0.00645375	0.0131481	0.00766517	0.00606439	0.00714511	0.00743628	0.0158313	0.0188584
0	0.00535573	0	0.00423487	0.000776615	0.00154716	0	0.00334707	0	0.00130926	0.00666227	0.00518219	0.00717793	0.0012373	0.00105667	0	0.00360598	0.002942	0.000717728	0	0	0.00144067	0.00100205	0.00237587	0.00705912	0.00266018	0.00129684	0	0.00148636	0	0.00541068	0.00351165	0.00495977	0	0.00354183	0.0038877	0	0.000558379	0.00680934	0	0.00891299	0.00363576	0.00358153	0.0124468	0.0106887	0.00250236	0.00504388	0.00619902	0.00536266	0.0072063
0	0.00475874	0	0	0.00188663	0.00202258	0	0.00360655	0.00259907	0.00190798	0	0.003239	0.00819073	0.00526731	0.00265452	0.00149172	0.00192224	0.00245163	0.00103595	0	0	0	0.000696755	0.00194363	0.000100215	0.00337935	0.00356285	0	0	0	0.00392646	0.00520067	0.0059809	0.0063623	0.00149216	0.00619474	0.00556453	0.00240552	0.00421982	0.00831856	0.00561227	0.0015109	0.00309506	0.00712202	0.000683769	0.00563637	0.00820505	0.00667972	0.00799237	0.00968764
0	0.00103263	0	0	0.00049399	0.00064431	0	0	0.000674639	0.000316134	0.000392323	0.00161314	0.0056006	0	0.00161213	0.00611701	0.00191375	0.00423564	0	0.00280694	0.00147963	0.000182767	0.00234186	9.51216e-05	0	0	0.00446395	0.00704947	0	0	0	0.00313868	0.00222867	0	0.00177492	0.00603316	0.00400309	0	0	0.00986696	0.00541962	0.00252618	0.00912002	0.00916065	0.00611494	0.00665585	0.00875546	0.0114759	0.014355	0.010567
0	0.00156304	0.00131393	0.00118536	0.000742124	0.00660314	0.00208362	0	0	0.00140072	0.00313386	0	0.00748914	0.00488458	0.00335536	0.00269779	0.00416518	0.00618853	0.00208757	0	0.0057913	0.00732584	0.000929745	0.000210642	0	0	0.00326518	0.00872508	0.00338373	0	0.000275081	0.00154184	0.00605111	0.00650407	0	0	0.00352668	0.00984562	0.00647247	0.00317861	0.00575757	0.00734125	0	0.009692	0.0099562	0.00532473	0.00874677	0.0156637	0.0106651	0.016824
0.00296539	0	0.00314302	5.80156e-05	0	0.00718471	0	0	0.00388315	0.00522445	0.00428206	0	0.00229662	0.00129212	0.00105998	0	0.00458438	0.00246593	0.00318131	0	0.00150573	0.00296267	0.0003619	0.00482903	0.00232511	0.00260976	0.00323226	0.00174089	0.0079154	0.00390557	0	0	0.00120889	0	0	0.006026	0.0111682	0.00850053	0.00866807	0.00356357	0.00634517	0.0108841	0.00111457	0.00741472	0.00657749	0.00942843	0.00845021	0.00933595	0.0124584	0.0133878
0	0	0.00247593	0	0	0.00312754	0.00346596	0	0	3.07592e-06	0.00275331	0.00312823	0.0042698	0.00339911	0.0033888	0	0.00464353	0.000796825	0	0.00058773	0.00117298	0.00207808	0	0.00368541	0.0016061	0	0.00107721	0.00278669	0.00384417	0.000303172	0	0.00351702	0.00498505	0	0.000398162	0	0	0.00145329	0.0003394	0	0.00414006	0.00686165	0	0.00361485	0.0122158	0.011665	0.00768473	0.00947882	0.0112827	0.00852462
0	0	0.00456503	0	0.00346395	0.00263176	0.00299961	0.000968112	0	0	0	0.00279491	0.00624696	0.0109347	0.0104353	0.0027466	0	0	0.00231362	0	0	0.00519305	0.00230645	0.00211805	0	0	0	0	0	0.000730193	0.000344328	0.0051229	0.00261692	0.00108118	0.00151758	0.00208597	0.0042379	0	0	0.00890488	0.00664106	0	0.00429293	0.0069366	0.00764809	0.0114867	0.00326325	0.0117489	0.0140592	0.0197784
0.00353565	0.000436791	0.00177598	8.67544e-05	0	0	0	0.00350013	0	0.000139445	0.00824684	0.0043702	0.00460407	0.00236719	0.00732582	0.00402135	0.00348702	0.00321611	0.00225069	0.00209258	0	0.00336868	0	0	0.00243406	0.00389021	0.0013018	0	0	0.00417025	0.00310607	0.00894362	0	0	0.00421815	0.00468772	0.00435972	0	0.00225117	0.00520587	0.00262122	0	0.00868094	0.00558961	0.0061781	0.00734295	0.00229557	0.00840541	0.0126332	0.0122202
0	0.00431553	0.00302804	0.00132844	0.00490335	0.000435678	0	0.000489535	0	0.00138349	0.0044181	0	0.00627473	0	0	0.00326116	0.00212773	0.000140097	0.00259481	0.00367675	0	0.00497691	0	0	0.00748835	0.00170752	0.00510206	0.00310719	0.00750529	0.00539755	0.00594526	0.00665558	0	0.00269952	0.00891646	0.0084972	0	0	0.00430104	0.00252289	0.00313714	0.00307718	0.0031611	0.00570219	0.00713104	0.00692332	0.00993302	0.00360312	0.00232152	0.00161455
0	0.00672053	0.00384739	0	0.00167202	0.00100132	0	0	0.00288255	0.000679106	0.00538748	0.0054827	0.00115655	0	0	0.00187854	0	0	0	0.000139825	0.00238488	0.00484589	0.000172238	0.00181367	0	0.000848793	0.00291344	3.34485e-05	0.0009616	0.00753597	0.00436714	0.00127071	0.000460074	0.0043957	0.00872092	0.00482923	0.0025943	0.00203794	0	0	0.00132855	0.00462314	0.00307898	0.00573681	0.00700156	0.00779359	0.00522886	0	0.00687938	0.00695856
0	0.00333523	0	0	0	0.00321078	0	0.00137267	0.00562359	0.000360024	0	0	0	0	0.00188284	0	0	0	0.00272208	0.00220679	0.00288979	0.00537051	0	0.000969345	0	0	0	0.00401714	0.00355252	0.00504887	0.00272151	0	0	0.00119333	0.000830778	0.0014443	0.0031566	0	0	0.0036874	0.00244641	3.02718e-05	0.000943988	0.00752227	0.00643515	0.00455179	0.00849421	0.0110422	0.00719395	0.00881402
0.00626769	0	0	0	0	0	0.00234493	0.000367736	0	0	0	0	0.00100737	0.00481896	0	0	0	0	0	0.00163214	0.000511837	0	0	0	0	0	0.00190321	0.0055614	0.00280863	0	0.00100417	0	0.0047141	0.00114744	0.00348728	0.00497678	0.000322928	0.00282375	0.00206635	0	0.00361948	0	0.0112478	0.0118215	0.00316347	0.0062614	0.00872079	0.00478828	0.0062322	0.00194093
0.00216542	0.000894959	0.00442316	0	0	0	0.000373407	0.000652018	0	0	0	0.00285188	0.0027456	0	0	0.00193165	0	0	0	0.00301587	0	6.76198e-05	0	0	0.00137393	0.000672995	0.00014515	0.00536117	0.0026425	0.000448698	0	0.00286446	0.000438815	0.00173825	0	0.00351874	0.00285115	0	0	0.00215176	0.00620989	0.00111521	0.00656783	0.00656426	0.000409262	0.00687987	0.00581241	0	0.00704695	0.00700991
0.0048357	0	0	0.000350497	0	0	0	0.00431107	0	0	0	0	0.000405696	0	0	0	0	0.00203092	0	0.00601505	0	0	0	0	0.00360422	0.00559352	0	0.00462789	0.00434593	0.00105854	0.00104781	0.000318696	0.00110286	0.00441395	0	0	0	0.00220726	0	0	0.00280563	0.00306475	0.00393079	0.00215471	0.00656554	0.00388529	0.00371561	0.00432537	0.00483914	0.00874643
0.00588458	0	0	0	0	0.00629159	0	0.00673586	0	0	0.000804577	0	0	0	0	0	0	0	0.00137647	0	0	0.00132754	0.00351445	0.000896771	0.0058821	0	0.00139716	0.000153584	0.00334198	0.00149138	0.00530029	0.00208741	0.00198827	0.00456947	0.00156712	0.0028857	0.00373392	0.00709287	0.00383317	0.000646612	0	0.000721067	0.00462289	0.00643345	0.00763501	0.00989219	0.00258005	0.00379201	0.0042018	0.00634578
0	0	0.00364124	0	0	0.00034138	0	0.000524907	0.000914241	0	0	0	0	0	0	0	0	0	0.00139286	0	0	3.56067e-05	0.000983438	0.000206204	0.00174762	0	0	0.00228496	0.00534704	3.65648e-05	0.00490516	0.000371897	0.00313146	0.00448846	0.0012334	0.000187893	0.00208802	0.0042608	0.0071411	0.00851004	0.00841641	0.00708693	0.00658182	0.00454974	0.00697792	0.000998646	0.00292593	0.0017885	0.00368098	0.00301391
0	0	0.000916883	0.000310567	0.000637465	0.0018897	0	0	0.00039628	0	0.00213428	0	0	0	0.00220808	0	0	0	0.00206437	0.00350294	0	0.00387765	0	0.00445291	0.00293195	0.00466528	0	0.00118106	0.00527066	0.00181437	0.000613308	0.000423435	0	0	0.000792088	0	0	0.00191445	0.0067963	0.00407251	0.00423459	0.00377408	0.0104094	0.00213973	0.00112106	0.0041761	0.00379953	0.0014185	0.0105632	0
0	0	0	0	0.00199833	0.00564155	0	0	0	0	0	0	0	0	0.00117168	0.00528436	0	0	0	0	0	0.00125579	0	0.00134595	0	0.000369924	0	0.00262959	0.00214482	0.00180602	0.00280473	0	0.00318578	0.00333124	0	0	0	0	0.00318964	0.00807535	0.000957912	0.00299049	0	0.000874688	0.00363571	0.00570979	0.00441534	0.00472989	0.00282865	0.00143073
0.0011124	0.00300573	0	0	0	0	0	0	0.00306063	0	0	0	0	0	0	0	0	0	0	0	0.00212515	0.00196004	0	0	0	0	0	0.000380443	9.3898e-05	0.00395075	0.00932116	0.00510281	0.00311908	0.00330989	0.00291062	0.0024363	0	0.00037303	0.00596261	0.000740238	0	0	0.0040578	0.0072921	0.0131225	0.0126159	0.0132731	0.0049329	0.00235363	0.00370079
0.000610606	0	0.00156535	0	0	0	0	6.57205e-05	0.000485841	0	0	0	0	0	0	0	0.00423018	0.00279046	0.000506972	0	0.00322251	0	0.00518792	0	6.42212e-05	0	0	0	0	0.00158432	0	0	0.00411231	0	0.00171957	0.00278158	0	0.00513576	0.000655222	0.000924965	0.00223131	0.000889849	0.00449543	0	0.00181281	0.000115678	0.0079307	0.00322334	0	0.00118677
0.00203032	0	0	0.000641859	0.00177156	0	0	0.00279354	0.00120996	0.00556881	0	0	0.000574885	0	0	0.000592587	0.00133191	0	0.000982042	0.0055365	0.00400782	0	0.00191345	0.000477588	0	0	0	0	0.000644814	0	0	0	0.00241078	0.00492973	0.0036687	0	0	0.00135079	0.000867904	0.00199727	0.00234152	0	0.00337435	0	0	0	0.00253719	0.00286256	0.0023325	0.00449487
0	0.00229837	0	0.00122542	0.000690136	0.0016628	0.00100373	0	0	0.00411754	0	0	0.00467017	0.00419924	0	0	0.00164697	0	0	0	0.00800397	0.00155276	0.000717429	0.000706796	0	0.0053073	0	0	0.00446543	0.00183743	0.00421592	0	0	0.000886511	0.00355162	0	2.7495e-05	0.00199348	0.0023778	0	0.00462418	0	0.00251589	0.00802286	0	0	0.00247426	0.00487797	0.00517459	0.00667553
0.00417073	0	0	0.000590224	0	0.00441052	0.00321492	0	0.0033753	0	0	0	0.00300417	0.00522717	0	0	0.00518845	0	4.50833e-05	0	0.0024217	0	0.000424709	0	0	0	0	0	0	0.00163273	0	0	0	0	0.00127973	0.00396958	0.00289623	0	0.00239711	0	0.00174935	0	0.00108536	0.0058534	0.000559905	0.00189939	0	0.00341519	0.00172576	0.0104866
0	0.00171405	0	0.00592744	0.00137475	0.00152507	0.0040582	0.00276618	0.000243754	0.00254379	0	0	0	0	0	0	0.00137389	0	0	0	0	0	0	0	0	0	0	0	0	0.00244113	0	0	0.00191494	0.000987092	0.00816479	0.00124828	0	0	0.00101966	0.00384415	0	0	7.00772e-05	0.00509542	0.00800056	0.00320029	0.00474239	0.00553219	0.00141133	0
0	0	0.00130028	0.000954625	0	0	0	0	0	0	0	0	0	0.00460181	0.00217231	0.000977649	0.00219742	0.000504024	0	0.00149955	0	0	9.18406e-05	0	0	0	0	0	0	0	0	0.00192058	0	0	0.00338197	0	0	0	0.00115743	0.00201513	0.000943209	0.00370588	0.00244881	0.00273574	0.00693239	0	0.0013811	0.0066188	0.000921206	0.00185425
0.00133125	0	0	0.00258979	0	0.00151091	0.00209081	0.00131987	0.000621588	0.00139208	0	0.00376639	0	0.00771335	0.00606461	0.00530936	0.00319099	0	0	0.00449999	0	0.00123729	0	0	0.000337961	0.00244483	0.00181899	0.00247933	0	0	0	0.00160555	0	0	0	0.000394901	0.00430691	0.00224458	0.00352054	0.00470886	0.00483411	0.00930828	0.00348739	0	0	0.00136882	0.00384055	0.003996	0.00196026	0.000788229
0.00115773	0.00729044	0.00456856	0.00432179	0	0	0.00416069	0.0028379	0	0	0.00426254	0.00314404	0.0014223	0.00273314	0.00283236	0.00422282	0.00346573	0	0	0.000288461	0	0	0	0	0	0	0	0	0.00192925	0	0	0	0.00274423	0	0.000991509	0	0.000467264	0.00408752	0	0.00236826	0.00150516	0.00448266	0.00605504	0	0	0.000173226	0.0077724	0.0028094	0.00277825	0
0.00252249	0.00333352	0.00205178	0.0006329	0	0.00266281	0	0.00145862	0	0	0.00606619	0.005747	0.00667254	0.00112979	0.00203407	0.00179102	0.00185106	0.00359966	0	0.00331494	0.000134867	0	0	9.54947e-05	0.00379621	0.00275917	0	0	0.00416561	0	0	0	0.000817798	0	0.00270693	0	0.00525507	0.00198755	0.00134257	0.00647047	0.00374786	0.00855704	0.00258605	0.00329964	0.00360716	0	0.00729113	0	0.00359733	0
0	0.00273997	0.00168535	4.0229e-05	0.00204472	0.000380147	0	0.00139543	0	0.00130232	0	0.00249271	0.00764098	0	0.00319913	0.00443322	0.00281493	0.00508665	0	0	0	0	0	0	0.00554167	0	0	0	0.00139346	0	0	0	0	0	0.00143794	0	0.00338188	0	0.000816349	0	0.00256372	0.00518388	0.000848514	0.00216461	0.00663785	0.0044438	0.0076724	0	0.00142978	0.000578549
0	0.00460942	0.00010081	0	0	0.000815933	0	0.00652908	0.00185211	0	0.00267134	0.00617791	0.00495918	0.00433402	0	0.00145556	0	0.00241793	0	0	0	0.00334487	0.000615342	0.00456141	0.00407188	0	0	0	0	0	0	0	0	0	0	0	0	0	0	0	0.00887702	0.00455077	0.00144857	0.000561209	0.00645427	0.00648294	0.00473338	0.00213326	0.00622736	0
0.00226875	0.00396819	0.00409652	0.000324763	0	0.00215776	0.0016123	0.00476336	0.00301363	0.0012042	0.00264451	0.00117303	0.00875312	0.00270807	0	0.00263347	0	0	0	0	0	0	0	0.00703045	0.00313517	0.00443497	0.0034355	0	0.00345583	0	0	0	0	0	0.0035209	0	0	0	0	0.00300026	0.00560519	0.00120601	0.00619288	0.00406178	0	0	0.00398821	0	0.00122436	0
0.00253167	0	0.0013951	0	0	0.000606299	0	0.00413123	0.00586093	0.00350076	0.00272237	0	0.00347181	0.0045668	0.00114612	0.00619296	0.00343715	0	0	0.000415343	0.000566615	0.00335097	0	0.00269355	0	0	0	0	0	0.000687134	0.00518328	0.00178284	0	0	0	0	0	0	0.00188148	0	0.00453001	0.00319273	0.00386608	0.0104839	0.00324881	0	0.000163716	0.00139624	0.00283386	0.002935
0.000743687	0	0	0	0.000818148	6.73644e-05	0	0.000727901	0.00549533	0.00199925	0.00215655	0.000543393	0	0.00369566	0.00765342	0.00735324	0.00247582	0.000918275	0.0017336	0.000671805	0.00336389	0	0.00112984	0.000928195	0	0	0	0	0	0.00127649	0.00317227	0.0021354	0	0	0	0	0	0.00155836	0	0	0.00445563	0.00356642	0.00871051	0.00955357	0.00536104	0.00916879	0	0.00176688	0.00513074	0.00302836
0.00590633	0.00323398	0	0	0.00628163	0.00476443	0.00161836	0.00354281	0.00223631	0.00362409	0.000893977	0	0	0.0011786	0	0.00282805	0.00142013	0.00441771	0.00214034	0.000575799	0	0.00147473	0	0.00488348	0.00303566	0	0	3.39427e-05	0.0023533	0.00314382	0.00246785	0.00417539	0	0	0	0	0.00152996	0	0.00307314	0	0	0.00552557	0.0067385	0.00406703	0.000399725	0.00635597	0.00528766	0	0.00930429	0
0	0	0	0	0	0.00425469	0.00133303	0	0.0012704	0.000296041	0	0	0.00189958	0.00257002	0	0	0	0	0	0	0.00101999	0.0016475	4.29452e-05	0.00290404	0.000710491	0	0.0038591	0.00890207	0	0	0.00380863	0.00702305	0	0.00198592	0.00172789	0	0.000157652	0	0.00182338	0.000736302	0.0060932	0.00437398	0.00195977	0.000646377	0.00168627	0.0023206	0.00949702	0.0015998	0.00701645	0.000531906
0	0	0	0	0.000554409	0.00276552	0	0	0.00231232	0.000718703	4.74364e-05	0	0	0	0.00195818	0.00297635	0	0	0.000501244	0	0.00223848	0	0	0	0	0.00721783	0	0.0021282	0	0	0.000436337	0	0.00332485	0.00157664	0	0.000355092	0.00709786	0.00204574	0	0.000539483	0.00369482	0.000183026	0	0	0.00272345	0	0.00119011	0.000429873	0	0.00531037
0.00263837	0	0	0.00246468	0	0.00143294	0	0.000577984	0.00552493	0	0	0	0	0	0.0066476	0.00698321	0	0	0	0.00253859	0	0.0046327	0.000991163	0	0	0.0017612	0	0	0	0.00318577	0.00277688	0	0.00219054	0	0.00217491	0	6.50919e-05	0.000609876	0.00387203	0.00462945	0.00405677	0.000596648	0.000865954	0.00074636	0.00342274	0.000442707	0	0	0.00324309	0.00363818
0.00185789	0.000347966	0.00138795	0.0043418	0	0	0	0	0.00134209	0	0	0	0	0.00229554	4.82029e-05	0.00395369	0.000615067	0.00117177	0.00486685	0.00651912	0.000301464	0.00401074	0.00132045	0.000688206	0.00390984	0	0.00294731	0.00126668	0	0	9.93371e-05	0	0.0106378	0.00354547	0	0	0	0.00259713	0.00486643	0.00245115	0.00485218	0.00193274	0.004078	0	0	0	0.00356933	0.00418796	0.00413266	0.00426616
0	0	0	0.00148502	0	0.00328007	0.00237453	0	0	0	0.00276036	0	0.0047142	0.00570083	0.000293987	0.0073493	0	0	0.00232858	0	0	0.00236422	0.00196933	0.0004893	0	0	0.00346725	0	0	0	0	0	0.00718433	0.0062762	0.000130617	0	0	0.00243248	0.00147256	0.00343067	0.00777626	0.00382077	0.00701791	0.000337682	0	0	0.000669892	0.00497428	0.00210902	0.00139415
0	0	0.0036982	0.0060527	0.00181499	0	0.000255594	0.000610569	0	0	0.00516203	0.00254564	0	0	0	0.00063289	0.00291698	0.00527574	0.0013722	0.00155202	0.00386564	0.00426909	0	0	0	0.00053875	0	0	0	0.000343051	1.05892e-06	0.00279541	0.00584731	0.00256594	0.00243993	0.00460379	0	0	0	0.00241621	0.000506888	0	0	0.00800954	0.00268356	0.000728271	0.000289298	0	0	0
0	0.00300128	0.00553746	0.00805476	0.00420798	0.00586165	0.00177512	0	0.00509463	0.000492837	0.00232332	0.00143765	0.00131157	0.000962787	0	0	0	0.00727694	0.00188282	0	0	0	0	0	0.000715002	0.00697697	0	0	0	0.00282944	0.00504173	0.00834128	0.00470998	0	0.00604794	0.00661304	0.00296004	0.000667761	0	0.00453988	0	0	0	0.00180333	0	0.000562127	0.000429103	0.0019359	0	0.00474532
0	0.00287373	0.0038	0.00288123	0.00472535	0.00505099	0	0	0	0	0.00355341	0.000829594	0.00274634	0.00393968	0.00186281	0.00231744	2.0728e-05	0.00300872	0	0.00433194	0	0.00727323	0.0040382	0.00233678	0	0.00236688	0	0	0	0.000838385	0.0049269	0.00854828	0.00580463	0.00478397	0.00196267	0	0.00359729	0.00019934	0.002328	0	0	0	0.000729925	0.00240986	0.0031537	0	0	0.000637654	0	0
0	0.0034886	0.0047332	0.00295217	0.000367255	0.00679189	0.00113863	0	0	0	0.00242469	0.00900075	0.000966592	0.00158386	0.00321033	0.00387277	0.00452004	0	0	0.00378611	0.00152455	0	0	0	0.00284332	0.000306957	0	0.000120378	0.000598477	0	0.00226259	0.00530902	0.00213271	0	0	0.00284468	0.00858626	0.00220343	0	0.0013145	0	0	0.0047393	0.006658	0.00260499	0.00617906	0.00287156	0.00165405	0	0
0.00218676	0	0.00286117	0	0	0.00063798	4.56178e-06	0.00192715	0.00491128	0.00396923	0.00284268	0.0057997	0.00656259	0.0111393	0.00743574	0.00405752	0.00421322	0.00224987	0	0	0	0	0	0	0.00626101	0	0	0	0.000306126	0	0	0.00380665	0.000105371	0	0	0.00235483	0.00366015	0	0.000586587	0	0.00199751	0.00244627	2.10978e-05	0.00180754	0.000741798	0.00722401	0.00307184	0.00357269	0.00442333	0
0.00275692	0	0	0	0	0	0.00431083	0.00478738	0.00606787	0.00458282	0.00235947	0.00539788	0.0108567	0.00827581	0.00269294	0.00488126	0.011678	0.00785656	0.00610958	0.00529415	0	0.00150173	0.00198455	0.00316855	0.00118729	0.0039106	0.00610884	0	0.00310703	9.00489e-05	0	0.00171751	0.0023601	0	0	0.000870223	0	0.00189026	0.00293878	0	0	0.000863873	0	0.00249442	0.000553367	0	0	0.000592009	0.00252602	0.00176036
0	0	0.00284414	0.00154321	0	0.000414523	0.00603177	0.00744452	0.00301798	0.00086384	0.0056062	0.00244855	0.00595238	0.00622714	0.00378442	0.0069561	0.00867792	0.00533766	0.00584143	0.000105247	0	0	0.00576314	0.00352699	0	0.012345	0.00905329	0.00232901	0	0.0044767	0.00174064	0	0.00591859	0	0	0	0	0.00281984	0.00556077	0.00134748	0.0015552	0.000187786	0	0.00172323	0.0057021	0.000159924	0.00124203	0	0	0
0.00335391	0.00299232	0.00559598	0	0	0	0.00745723	0.00549659	0.000434468	0.00467723	0.00130445	0.00591397	0.00831613	0.00109611	0.00418332	0.000656287	0.000678225	0.00295986	0	0.00315719	0	0	0.00292163	0.00498875	0.00160973	0.00438796	0.00241683	0.0024604	0	0.00569004	0.00871604	0.0040586	0.00373995	0.00529448	0	0	0	0	0	0	0.00400864	0	0.00126382	0.00435555	0.00240002	0	0.00479392	0.00053876	0.00113066	0.00260981
0.00141234	0.000424578	0.00159521	0.00502884	0	0.00116768	0.00346642	0	0.00196783	0.00251051	0.00624719	0.00588823	0.00405382	0.00252348	0.00306557	0.00424381	0.00244707	0	0	0.00161213	0.0068829	0	0	0	0	0.000419875	0.00463979	0.000484809	0.00364183	0.00430627	0.00298961	0.00408594	0.00104973	0.00540365	0	0	0	0	0	0	0.00583984	0.00186283	0	0.00286216	0.00331218	0.0005217	0	0.00324691	0.00139387	0.00196813
0.00148864	0.00566602	0	0	0.000557448	0.00546474	0	0.000544922	0.00175211	0	0.00499878	0.00320127	0	0	0	0.00593229	0.00372849	0.00107462	0.00328774	0.00293339	0.00579404	0.00767705	0.00186182	0	0	0.00743329	0.00418887	0	0.000743438	0	0.00137758	0	0.00298512	0.00158384	0	0	0.00316911	0.00685095	0.00159083	0.00520664	0.00674005	0	0	0	0.00218908	0.00644339	0.00332344	0	0.00122385	0.00477703
0	0.00128531	0.000385327	0	0	0.00705425	0.00376233	0	0	0.00119182	0.00308157	0	0	0.000773408	0.00223164	0.00263542	0	0.00103479	0.00183791	0.00300578	0.00258949	0.00217465	0.00071084	0.00204475	0.0023649	0.0056813	0.00103411	0	0	0.00291394	0	0	0.00180482	0.00378506	0.00520725	0.00232489	0.00324497	0	0.000130385	0	0.00235942	0.000806221	0	0	0.000150179	0.00464256	0.00368764	0	0.00235059	0
0.000641435	0.000479417	0.00531799	0.000960746	0	0.00525657	0.00126384	0	0	0	0.0045428	0.00138534	0	0	0.00152362	0.0036966	3.86221e-05	0.00145233	0.00288498	0.00185289	0.000510798	0.00846443	0.00867346	0.00434008	0	0.00430484	0.00320065	0.00289879	0	0.000603778	0.00170575	0	0.00519113	0.00365269	0.0115776	0.00348407	0	0	0.000771333	0	0	0.00081364	0	0.000170635	0.00112934	0	0	0	0.0028581	0.0015929
[truncated: 346 more rows]
[truncated: 206 more columns]

## Sheet: Fig.1e_merge(RGB)
R
[truncated: 770 more rows]
[truncated: 206 more columns]

## Sheet: Fig.1f
Upper figure
[truncated: 192 more rows]
[truncated: 453 more columns]

## Sheet: Fig.1g
Upper map
0	0	0	0	0	0	0	0	0	0	0	0	0	0	0	0	0	0	0	0	0	0	0	0	0	0	0	0	0	0	0	0	0	0	0	0	0	0	0	0	0	0	0	0	0	0	0	0	0	0
[truncated: 359 more rows]
[truncated: 190 more columns]

## Sheet: Fig.1h
Upper map
[truncated: 362 more rows]
[truncated: 190 more columns]

## Sheet: Fig.2b
Oddball	2228.28	2263.53	2261.69	2271.48	2257.78	2244.69	2256.24	2242.4	2260.93	2237.14	2238.45	2240.5	2227.9	2246.4	2230.43	2233.29	2227.72	2222.78	2259.72	2262.74	2270.09	2252.52	2249.12	2257.91	2249.02	2249.33	2228.4	2233.21	2236.17	2232.26	2239.43	2216.52	2224.29	2219.64	2227.48	2245.91	2244.91	2259.81	2254.64	2268.09	2270.52	2243.33	2243.95	2230.24	2245	2241.1	2230.81	2234.78	2215.84
[truncated: 1 more rows]
[truncated: 102 more columns]

[truncated: 90 more sheets: Fig.2c, Fig.2d, Fig.2e, Fig.2f, Fig.2g, Fig.2h, Fig.2i, Fig.3b_1-16kHz, Fig.3b_merge(RGB), Fig.3d, Fig.3e, Fig.3f, Fig.3g, Fig.3h, Fig.4a, Fig.4b, Fig.4c, Fig.4d, Fig.4e, Fig.4f …]
